# Supplementary material for: High-throughput ex vivo drug testing identifies potential drugs and drug combinations for NRAS-positive malignant melanoma
Source: Transl Oncol. 2021 Nov 24;15(1):101290. doi: 10.1016/j.tranon.2021.101290 (PMC8633005; doi:10.1016/j.tranon.2021.101290)
Supplement: Supplementary file 1 [file mmc1.xlsx]

## Sheet: Table S1A
Supplemental Table S1A. List of 527 drugs in the FIMM oncology library FO5A
DRUG NAME	Min.Conc.tested in nM	Max.Conc.tested in nM	Mechanism/Targets	Drug Class	Solvent
Idarubicin	0.1	1000	Topoisomerase II inhibitor	A. Conv. Chemo	DMSO
Auranofin	0.2	2500	Antirheumatic agent	A. Conv. Chemo	DMSO
Plicamycin	1	10000	RNA synthesis inhibitor	A. Conv. Chemo	DMSO
Bortezomib	0.1	1000	Proteasome inhibitor (26S subunit)	A. Conv. Chemo	DMSO
Clofarabine	1	10000	Antimetabolite; Purine analog	A. Conv. Chemo	DMSO
Vincristine	0.1	1000	Mitotic inhibitor. Vinca alkaloid microtubule depolymerizer	A. Conv. Chemo	DMSO
Vinorelbine	1	10000	Mitotic inhibitor. Vinca alkaloid microtubule depolymerizer	A. Conv. Chemo	DMSO
Vinblastine	0.1	1000	Mitotic inhibitor. Vinca alkaloid microtubule depolymerizer	A. Conv. Chemo	DMSO
Cytarabine	1	10000	Antimetabolite, interferes with DNA synthesis	A. Conv. Chemo	DMSO
Fluorouracil	1	10000	Antimetabolite	A. Conv. Chemo	DMSO
Mitoxantrone	0.1	1000	Topoisomerase II inhibitor	A. Conv. Chemo	DMSO
Paclitaxel	0.1	1000	Mitotic inhibitor, taxane microtubule stabilizer	A. Conv. Chemo	DMSO
Topotecan	1	10000	Topoisomerase I inhibitor. Camptothecin analog	A. Conv. Chemo	DMSO
Temozolomide	10	100000	Alkylating agent	A. Conv. Chemo	DMSO
Mitotane	1	10000	Antineoplastic agent	A. Conv. Chemo	DMSO
Allopurinol	1	10000	Xanthine oxidase inhibitor	A. Conv. Chemo	DMSO
Hydroxyurea	100	1000000	Antineoplastic agent	A. Conv. Chemo	DMSO
Mercaptopurine	1	10000	Antimetabolite	A. Conv. Chemo	DMSO
Thioguanine	1	10000	Antimetabolite; Purine analog	A. Conv. Chemo	DMSO
Epirubicin	0.1	1000	Topoisomerase II inhibitor	A. Conv. Chemo	DMSO
SN-38	1	10000	Active metabolite of irinotecan. Topoisomerase I inhibitor	A. Conv. Chemo	DMSO
Raltitrexed	0.1	1000	DHFR/GARFT/thymidylate synthase inhibitor	A. Conv. Chemo	DMSO
ABT-751	1	10000	Mitotic inhibitor. Colchicine site binding microtubule depolymerizer.	A. Conv. Chemo	DMSO
Indibulin	1	10000	Mitoric inhibitor. Microtubule depolymerizer	A. Conv. Chemo	DMSO
Nelarabine	1	10000	Nucleoside analog, DNA, RNA synth inhibitor	A. Conv. Chemo	DMSO
Docetaxel	0.1	1000	Mitotic inhibitor, taxane microtubule stabilizer	A. Conv. Chemo	DMSO
Pentostatin	1	10000	Antimetabolite; Purine analog	A. Conv. Chemo	DMSO
Floxuridine	1	10000	Antimetabolite; Analog of 5-fluorouracil	A. Conv. Chemo	DMSO
Gemcitabine	0.1	1000	Antimetabolite; Nucleoside analog	A. Conv. Chemo	DMSO
Teniposide	1	10000	Topoisomerase II inhibitor	A. Conv. Chemo	DMSO
Dactinomycin	0.1	1000	RNA and DNA synthesis inhibitor	A. Conv. Chemo	DMSO
Cladribine	0.1	1000	Antimetabolite; Purine analog	A. Conv. Chemo	DMSO
Mitomycin C	1	10000	Antineoplastic anatibiotic; DNA crosslinker	A. Conv. Chemo	DMSO
Carboplatin	10	100000	Platinum-based antineoplastic agent	A. Conv. Chemo	AQ
Cisplatin	10	100000	Platinum-based antineoplastic agent	A. Conv. Chemo	AQ
Oxaliplatin	10	100000	Platinum-based antineoplastic agent	A. Conv. Chemo	AQ
Daunorubicin	0.1	1000	Topoisomerase II inhibitor	A. Conv. Chemo	DMSO
Etoposide	1	10000	Topoisomerase II inhibitor	A. Conv. Chemo	DMSO
Doxorubicin	0.1	1000	Topoisomerase II inhibitor	A. Conv. Chemo	DMSO
Valrubicin	0.5	5000	Topoisomerase II inhibitor	A. Conv. Chemo	DMSO
Ixabepilone	0.1	1000	Mitotic inhibitor. Epothilone microtubule stabilizer.	A. Conv. Chemo	DMSO
Fludarabine	1	10000	Antimetabolite; Purine analog	A. Conv. Chemo	DMSO
Bleomycin	1	10000	Glycopeptide antibiotic; causes DNA breaks	A. Conv. Chemo	DMSO
Carfilzomib	0.1	1000	Proteasome inhibitor (20S subunit)	A. Conv. Chemo	DMSO
Capecitabine	1	10000	5-FU prodrug	A. Conv. Chemo	DMSO
Chloroquine	10	100000	Antimalaria agent; chemo/radio sensitizer	A. Conv. Chemo	AQ
Omacetaxine	1	10000	Protein synthesis inhib (80 S ribosome)	A. Conv. Chemo	DMSO
Tosedostat	1	10000	Aminopeptidase inhibitor	A. Conv. Chemo	DMSO
8-chloro-adenosine	5	50000	Nucleoside analog, RNA synthesis inhibitor	A. Conv. Chemo	DMSO
8-amino-adenosine	5	50000	Nucleoside analog, RNA synthesis inhibitor	A. Conv. Chemo	DMSO
Oprozomib	0.2	2500	proteasome (20 S) inhibitor	A. Conv. Chemo	DMSO
ONX-0914	1	10000	LMP7 (immunoproteasome)	A. Conv. Chemo	DMSO
Aldoxorubicin	0.1	1000	Topoisomerase II inhibitor, Albumin binding	A. Conv. Chemo	DMSO
Ixazomib	0.1	1000	20S proteasome inhibitor	A. Conv. Chemo	DMSO
Amsacrine	1	10000	DNA intercalation, Topo II inhibitor	A. Conv. Chemo	DMSO
Cabazitaxel	0.1	1000	Taxane microtubule stabilizer, antimitotic	A. Conv. Chemo	DMSO
Pixantrone	1	10000	topoisomerase II inhibitor	A. Conv. Chemo	AQ
Eribulin	0.1	1000	Mitotic inhibitor, microtubule depolymerizer.	A. Conv. Chemo	DMSO
Trifluridine	1	10000	Antimetabolite; Nucleoside analog	A. Conv. Chemo	DMSO
VLX1570	1	10000	proteasome deubiquitinase inhibitor	A. Conv. Chemo	DMSO
Vinflunine	0.1	1000	Mitotic inhibitor. Vinca alkaloid microtubule depolymerizer	A. Conv. Chemo	DMSO
Gefitinib	1	10000	EGFR inhibitor	B. Kinase inhibitor	DMSO
Imatinib	1	10000	Abl, Kit, PDGFRB inhibitor	B. Kinase inhibitor	DMSO
Vatalanib	1	10000	VEGFR-1 & -2 inhibitor	B. Kinase inhibitor	DMSO
Erlotinib	1	10000	EGFR inhibitor	B. Kinase inhibitor	DMSO
Lapatinib	0.1	1000	HER2, EGFR inhibitor	B. Kinase inhibitor	DMSO
BI 2536	0.1	1000	PLK1 inhibitor	B. Kinase inhibitor	DMSO
Palbociclib	1	10000	CDK4/6 inhibitor	B. Kinase inhibitor	AQ
AT9283	0.1	1000	Aurora A & B, Jak2, Flt, Abl inhibitor	B. Kinase inhibitor	DMSO
Selumetinib	1	10000	MEK1/2 inhibitor	B. Kinase inhibitor	DMSO
Afatinib	0.1	1000	EGFR inhibitor	B. Kinase inhibitor	DMSO
Dovitinib	1	10000	FGFR inhibitor	B. Kinase inhibitor	DMSO
Crizotinib	0.1	1000	ALK, c-Met inhibitor	B. Kinase inhibitor	DMSO
Danusertib	1	10000	Aurora, Ret, TrkA, FGFR-1 inhibitor	B. Kinase inhibitor	DMSO
Foretinib	0.1	1000	MET, VEGFR2 inhibitor	B. Kinase inhibitor	DMSO
SNS-032	1	10000	CDK inhibitor	B. Kinase inhibitor	DMSO
Alvocidib	1	10000	CDK inhibitor	B. Kinase inhibitor	DMSO
Ponatinib	0.1	1000	Broad TK inhibitor	B. Kinase inhibitor	DMSO
Perifosine	0.2	2500	AKT/PI3K inhibitor	B. Kinase inhibitor	AQ
Motesanib	1	10000	VEGFR, PDGFR, Ret, Kit inhibitor	B. Kinase inhibitor	DMSO
Cediranib	0.1	1000	KDR/Flt/VEGFR inhibitor	B. Kinase inhibitor	DMSO
Tivozanib	1	10000	VEGFR1, 2, 3, c-Kit, PDGFRB inhibitor	B. Kinase inhibitor	DMSO
AZD1775	1	10000	Wee1 inhibitor	B. Kinase inhibitor	DMSO
PF-00477736	1	10000	Chk1 inhibitor	B. Kinase inhibitor	DMSO
AZD7762	0.1	1000	Chk1 inhibitor	B. Kinase inhibitor	DMSO
AZD1152-HQPA	0.1	1000	Aurora B inhibitor	B. Kinase inhibitor	DMSO
AZD8055	1	10000	mTOR inhibitor	B. Kinase inhibitor	DMSO
Doramapimod	1	10000	p38MAPK inhibitor	B. Kinase inhibitor	DMSO
Bryostatin 1	0	100	PKC activator	B. Kinase inhibitor	DMSO
BMS-754807	1	10000	IGF1R inhibitor	B. Kinase inhibitor	DMSO
Idelalisib	1	10000	PI3K inhibitor, p110?-selective	B. Kinase inhibitor	DMSO
Trametinib	0	250	MEK1/2 inhibitor	B. Kinase inhibitor	DMSO
Ruxolitinib	1	10000	JAK1&2 inhibitor	B. Kinase inhibitor	DMSO
MK-2206	0.1	1000	AKT inhibitor	B. Kinase inhibitor	DMSO
Alisertib	1	10000	Aurora A inhibitor	B. Kinase inhibitor	DMSO
Nilotinib	1	10000	Abl inhibitor	B. Kinase inhibitor	DMSO
Vemurafenib	1	10000	B-Raf(V600E) inhibitor	B. Kinase inhibitor	DMSO
Vandetanib	0.1	1000	VEGFR,EGFR, RET inhibitor	B. Kinase inhibitor	DMSO
Linsitinib	1	10000	IGF1R, IR inhibitor	B. Kinase inhibitor	DMSO
Tepotinib	0.1	1000	c-Met inhibitor	B. Kinase inhibitor	DMSO
Dasatinib	0.1	1000	Abl, Src, Kit, EphR... Inhibitor	B. Kinase inhibitor	DMSO
Tofacitinib	0.5	5000	JAK3, JAK2(V617F) inhibitor	B. Kinase inhibitor	DMSO
Axitinib	1	10000	VEGFR, PDGFR, KIT inhibitor	B. Kinase inhibitor	DMSO
Saracatinib	1	10000	Src, Abl inhibitor	B. Kinase inhibitor	DMSO
Bosutinib	1	10000	Abl, Src inhibitor	B. Kinase inhibitor	DMSO
Canertinib	1	10000	pan-HER inhibitor	B. Kinase inhibitor	DMSO
Pazopanib	1	10000	VEGFR inhibitor	B. Kinase inhibitor	DMSO
Tandutinib	0.1	1000	FLT3, PDGFR, KIT inhibitor	B. Kinase inhibitor	DMSO
Enzastaurin	1	10000	PKCbeta inhibitor	B. Kinase inhibitor	DMSO
Masitinib	1	10000	KIT inhibitor	B. Kinase inhibitor	DMSO
Pictilisib	1	10000	PI3K inhibitor, pan-class I	B. Kinase inhibitor	DMSO
Sorafenib	0.1	1000	B-Raf, FGFR-1, VEGFR-2 & -3, PDGFR-beta, KIT, and FLT3 inhib	B. Kinase inhibitor	DMSO
Seliciclib	1	10000	CDK2/7/9 inhibitor	B. Kinase inhibitor	DMSO
Sunitinib	0.1	1000	Broad TK inhibitor	B. Kinase inhibitor	DMSO
Dactolisib	0.1	1000	mTOR/(PI3K) inhibitor	B. Kinase inhibitor	DMSO
Quizartinib	0.1	1000	FLT3 inhibitor	B. Kinase inhibitor	DMSO
Gandotinib	1	10000	JAK2 inhibitor	B. Kinase inhibitor	DMSO
AZ 3146	1	10000	Mps1 kinase (TTK) inhibitor	B. Kinase inhibitor	DMSO
Sotrastaurin	1	10000	PKC inhibitor	B. Kinase inhibitor	DMSO
Midostaurin	1	10000	Broad TK (FLT3, KIT, RET, JAK, EGFR...) inhibitor	B. Kinase inhibitor	DMSO
Regorafenib	1	10000	B-Raf, c-Kit, VEGFR2 inhibitor	B. Kinase inhibitor	DMSO
UCN-01	1	10000	PKCbeta, PDK1, Chk, Cdk2 inhibitor	B. Kinase inhibitor	DMSO
Ruboxistaurin	1	10000	PKCbeta inhibitor	B. Kinase inhibitor	DMSO
Tivantinib	0.1	1000	MET inhibitor	B. Kinase inhibitor	DMSO
Volasertib	0.1	1000	PLK1 inhibitor	B. Kinase inhibitor	DMSO
NVP-RAF265	0.1	1000	"C-Raf" inhibitor, unclear MoA	B. Kinase inhibitor	DMSO
Neratinib	0.1	1000	HER2, EGFR inhibitor	B. Kinase inhibitor	DMSO
Rabusertib	0.1	1000	Chk1 inhibitor	B. Kinase inhibitor	DMSO
Galunisertib	0.1	1000	TGF-B/Smad inhibitor	B. Kinase inhibitor	DMSO
Linifanib	0.1	1000	VEGFR, PDGFR, CSF-1R, FLT3 inhibitor	B. Kinase inhibitor	DMSO
Brivanib	0.1	1000	VEGFR inhibitor	B. Kinase inhibitor	DMSO
Buparlisib	1	10000	PI3K inhibitor, pan-class I	B. Kinase inhibitor	DMSO
Nintedanib	1	10000	VEGFR, PDGFR, FGFR inhibitor	B. Kinase inhibitor	DMSO
AZD4547	0.1	1000	FGFR inhibitor	B. Kinase inhibitor	DMSO
Cabozantinib	0.1	1000	VEGFR2, Met, FLT3, Tie2, Kit and Ret inhibitor	B. Kinase inhibitor	DMSO
AZD1480	0.1	1000	JAK1/2, FGFR inhibitor	B. Kinase inhibitor	DMSO
Sonolisib	1	10000	PI3K inhibitor, pan-class I. Irreversible	B. Kinase inhibitor	DMSO
PF-04708671	1	10000	p70S6K inhibitor	B. Kinase inhibitor	DMSO
Binimetinib	0.1	1000	MEK1/2 inhibitor	B. Kinase inhibitor	DMSO
Tamatinib	1	10000	Syk inhibitor	B. Kinase inhibitor	DMSO
Omipalisib	0.1	1000	PI3K/mTOR inhibitor	B. Kinase inhibitor	DMSO
Ibrutinib	0.1	1000	Btk inhibitor	B. Kinase inhibitor	DMSO
TAK-901	0.1	1000	Aurora, Src family, JAK3, RTK inhibitor	B. Kinase inhibitor	DMSO
Fostamatinib	0.2	2500	Syk inhibitor	B. Kinase inhibitor	AQ
Infigratinib	0.1	1000	FGFR inhibitor	B. Kinase inhibitor	DMSO
Momelotinib	1	10000	JAK1 & 2 inhibitor	B. Kinase inhibitor	DMSO
Sapanisertib	0.1	1000	mTOR inhibitor	B. Kinase inhibitor	DMSO
TGX-221	1	10000	PI3K beta selective inhibitor	B. Kinase inhibitor	DMSO
Dacomitinib	0.1	1000	pan-HER inhibitor	B. Kinase inhibitor	DMSO
Dinaciclib	0.1	1000	CDK inhibitor	B. Kinase inhibitor	DMSO
Dabrafenib	0.2	2500	B-Raf(V600E) inhibitor	B. Kinase inhibitor	DMSO
Ralimetinib	1	10000	p38MAPK inhibitor	B. Kinase inhibitor	DMSO
Crenolanib	1	10000	PDGFRA and PDGFRB inhibitor	B. Kinase inhibitor	DMSO
PF-4800567	1	10000	CK1epsilon inhibitor	B. Kinase inhibitor	DMSO
PF-670462	1	10000	CK1epsilon and CK1delta inhibitor	B. Kinase inhibitor	DMSO
ZSTK474	1	10000	PI3K gamma selective inhibitor	B. Kinase inhibitor	DMSO
Vistusertib	1	10000	mTOR inhibitor, ATP-competitive	B. Kinase inhibitor	DMSO
GSK2636771	1	10000	PI3K beta selective inhibitor	B. Kinase inhibitor	DMSO
GSK269962	1	10000	ROCK1 and ROCK2 inhibitor	B. Kinase inhibitor	DMSO
GSK650394	1	10000	SGK1 & 2 inhibitor	B. Kinase inhibitor	DMSO
BMS-911543	1	10000	JAK2 inhibitor	B. Kinase inhibitor	DMSO
Ipatasertib	1	10000	AKT inhibitor	B. Kinase inhibitor	DMSO
ASP3026	1	10000	ALK inhibitor	B. Kinase inhibitor	DMSO
Alectinib	0.1	1000	ALK (incl gatekeeper mut) inhib	B. Kinase inhibitor	DMSO
Alpelisib	0.2	2500	PI3Kalpha selective inhibitor	B. Kinase inhibitor	DMSO
Baricitinib	0.2	2500	JAK inhibitor	B. Kinase inhibitor	DMSO
BX-912	1	10000	PDK1 inhib	B. Kinase inhibitor	DMSO
AZD-5363	1	10000	AKT inhibitor	B. Kinase inhibitor	DMSO
Fedratinib	1	10000	JAK2-selective inhibitor	B. Kinase inhibitor	DMSO
PF-03758309	1	10000	PAK inhibitor	B. Kinase inhibitor	DMSO
GSK-2334470	1	10000	PDK1 inhibitor	B. Kinase inhibitor	DMSO
Bafetinib	0.1	1000	Abl, Lyn inhibitor	B. Kinase inhibitor	DMSO
LY-2874455	0.1	1000	FGFR inhibitor	B. Kinase inhibitor	DMSO
Tideglusib	0.3	3000	GSK3 inhibitor	B. Kinase inhibitor	DMSO
SGI-1776	1	10000	PIM kinase inhibitor	B. Kinase inhibitor	DMSO
Milciclib	1	10000	CDK2 inhibitor	B. Kinase inhibitor	DMSO
Lenvatinib	0.2	2500	VEGFR inhibitor	B. Kinase inhibitor	DMSO
Duvelisib	0	500	PI3K inhibitor	B. Kinase inhibitor	DMSO
Icotinib	1	10000	EGFR inhibitor	B. Kinase inhibitor	DMSO
Apatinib	1	10000	VEGFR inhibitor	B. Kinase inhibitor	DMSO
Amuvatinib	1	10000	Broad spectrum TK inhib	B. Kinase inhibitor	DMSO
SCH772984	1	10000	ERK1 & 2 inhibitor	B. Kinase inhibitor	DMSO
Telatinib	1	10000	VEGFR, KIT, PDGFR inhibitor	B. Kinase inhibitor	DMSO
Triciribine	10	100000	AKT inhibitor	B. Kinase inhibitor	DMSO
Tozasertib	1	10000	pan-Aurora inhibitor	B. Kinase inhibitor	DMSO
Varlitinib	1	10000	EGFR HER2 inhibitor	B. Kinase inhibitor	DMSO
Golvatinib	0.2	2500	MET, VEGFR2 inhibitor	B. Kinase inhibitor	DMSO
Copanlisib	0.1	1000	PI3K alpha, delta selective inhibitor	B. Kinase inhibitor	DMSO
Sapitinib	0.1	1000	Pan-HER inhibitor	B. Kinase inhibitor	DMSO
AT7519	1	10000	CDK1, 2, 4, 6 and 9 inhibitor	B. Kinase inhibitor	DMSO
NVP-BGT226	0.1	1000	PI3K/mTOR inhibitor	B. Kinase inhibitor	DMSO
BMS-777607	0.2	2500	Met, Axl, Ron and Tyro3 inhibitor	B. Kinase inhibitor	DMSO
Abemaciclib	0.2	2500	CDK4/6 inhibitor	B. Kinase inhibitor	DMSO
Ceritinib	0.2	2500	ALK inhibitor	B. Kinase inhibitor	DMSO
Neflamapimod	1	10000	p38MAPK inhibitor	B. Kinase inhibitor	DMSO
Tesevatinib	0.1	1000	EGFR, ERBB2, VEGFR, EPHB4	B. Kinase inhibitor	DMSO
Hydroxyfasudil	1.9	19000	ROCK, PKA, PKG, PRK inhibitor	B. Kinase inhibitor	DMSO
Lucitanib	1	10000	FGFR1, VEGFR inhibitor	B. Kinase inhibitor	DMSO
ENMD-2076	1	10000	pan-Aurora, VEGFR inhibitor	B. Kinase inhibitor	DMSO
PD0325901	0.1	1000	MEK1/2 inhibitor	B. Kinase inhibitor	DMSO
PH-797804	0.1	1000	p38MAPK inhibitor	B. Kinase inhibitor	DMSO
TG100-115	1	10000	PI3K gamma/delta inhibitor	B. Kinase inhibitor	DMSO
Tucatinib	0.2	2500	HER2 inhibitor	B. Kinase inhibitor	DMSO
GSK-1070916	0.1	1000	AURb, AURc inhibitor	B. Kinase inhibitor	DMSO
GSK-461364	1	10000	PLK1 inhibitor	B. Kinase inhibitor	DMSO
Capmatinib	0.1	1000	MET inhibitor	B. Kinase inhibitor	DMSO
Palomid-529	1	10000	AKT, MTOR, PI3K inhibitor	B. Kinase inhibitor	DMSO
PF-00562271	1	10000	FAK inhibitor	B. Kinase inhibitor	DMSO
Gedatolisib	0.1	1000	PI3K/mTOR inhibitor	B. Kinase inhibitor	DMSO
TAK-285	0.2	2500	HER2 inhibitor	B. Kinase inhibitor	DMSO
CEP-32496	1	10000	BRAF inhibitor	B. Kinase inhibitor	DMSO
AZD-6482	0.2	2500	PI3Kbeta-selective inhibitor	B. Kinase inhibitor	DMSO
GSK-690693	1	10000	AKT, PKA, PKC inhibitor	B. Kinase inhibitor	DMSO
OSU-03012	2.5	25000	PDPK1 inhibitor	B. Kinase inhibitor	DMSO
NVP-AEW541	1	10000	IGF1R inhibitor	B. Kinase inhibitor	DMSO
AZD-1080	1	10000	GSK3 inhibitor	B. Kinase inhibitor	DMSO
MK-8776	0.2	2500	CHEK1 inhibitor	B. Kinase inhibitor	DMSO
AZD-5438	1	10000	CDK1,2,9 inhibitor	B. Kinase inhibitor	DMSO
Silmitasertib	1	10000	CSNK2A1 inhibitor	B. Kinase inhibitor	DMSO
Mubritinib	0.1	1000	HER2 inhibitor	B. Kinase inhibitor	DMSO
AZD-8186	0.1	1000	PI3Kbeta inhibitor	B. Kinase inhibitor	DMSO
GDC-0623	0.2	2500	MEK1/2 inhibitor	B. Kinase inhibitor	DMSO
Talmapimod	1	10000	p38MAPK alpha selective inhibitor	B. Kinase inhibitor	DMSO
PHA 408	1	10000	IKK-2 inhibitor	B. Kinase inhibitor	DMSO
PS-1145	2.5	25000	IKK-2 inhibitor	B. Kinase inhibitor	DMSO
KU-60019	2.5	25000	ATM inhibitor	B. Kinase inhibitor	DMSO
Encorafenib	0.1	1000	B-Raf(V600E) inhibitor	B. Kinase inhibitor	DMSO
MK-8745	1	10000	Aurora A inhibitor	B. Kinase inhibitor	DMSO
AZ191	1	10000	DYRK1A inhibitor	B. Kinase inhibitor	DMSO
Ribociclib	1	10000	CDK4/6 inhibitor	B. Kinase inhibitor	DMSO
VE-821	1	10000	ATR inihibitor	B. Kinase inhibitor	DMSO
Pacritinib	1	10000	FLT3/JAK2	B. Kinase inhibitor	DMSO
Tanzisertib	1	10000	JNK inhibitor	B. Kinase inhibitor	DMSO
Bentamapimod	1	10000	JNK inhibitor	B. Kinase inhibitor	DMSO
Cobimetinib	0.1	1000	MEK1/2 inhibitor	B. Kinase inhibitor	DMSO
AZD1208	1	10000	PIM1, 2, 3 kinase inhibitor	B. Kinase inhibitor	DMSO
BGB324	1	10000	Axl inhibitor	B. Kinase inhibitor	DMSO
AZD7545	1	10000	PDHK inhibitor	B. Kinase inhibitor	DMSO
Osimertinib	0.2	2500	EGFR(L858R/T790M) inhibitor	B. Kinase inhibitor	DMSO
BMS863233	1	10000	Cdc7 inhibitor	B. Kinase inhibitor	AQ
GNE-0877	0.1	1000	LRRK2 inhibitor	B. Kinase inhibitor	DMSO
Entospletinib	0.5	5000	SYK inhibitor	B. Kinase inhibitor	DMSO
Losmapimod	1	10000	p38MAPK inhibitor	B. Kinase inhibitor	DMSO
OTS167	0.1	1000	MELK inhibitor	B. Kinase inhibitor	DMSO
UNC2881	0.2	2500	MER inhibitor	B. Kinase inhibitor	DMSO
AMG-925	0.1	1000	FLT-3, CDK4 inhibitor	B. Kinase inhibitor	DMSO
CEP-37440	0.5	5000	ALK inhibitor	B. Kinase inhibitor	DMSO
Rociletinib	1	10000	EGFR(L858R/T790M) inhibitor	B. Kinase inhibitor	DMSO
FRAX486	0.5	5000	PAK1, 2, 3 inhibitor	B. Kinase inhibitor	DMSO
GNE-7915	0.1	1000	LRRK2 inhibitor	B. Kinase inhibitor	DMSO
Taselisib	0.1	1000	PI3K alpha, delta, (gamma) selective inhibitor	B. Kinase inhibitor	DMSO
GSK2656157	0.2	2500	PERK inhibitor	B. Kinase inhibitor	DMSO
TAK-530	1	10000	pan-RAF inhibitor	B. Kinase inhibitor	DMSO
Uprosertib	1	10000	AKT inhibitor	B. Kinase inhibitor	DMSO
AT13148	1	10000	p70S6K, PKA, ROCK (AKT) inhibitor	B. Kinase inhibitor	DMSO
Cerdulatinib	1	10000	JAK, SYK inhibitor	B. Kinase inhibitor	DMSO
Filgotinib	1	10000	JAK1-selective inhibitor	B. Kinase inhibitor	DMSO
Afuresertib	0.1	1000	AKT1-selective inhibitor	B. Kinase inhibitor	DMSO
PF-06463922	0.1	1000	ALK, ROS1 inhibitor	B. Kinase inhibitor	DMSO
TEW-7197	0.2	2500	TGF-? receptor ALK4/ALK5 inhibitor	B. Kinase inhibitor	DMSO
Ravoxertinib	1	10000	ERK inhibitor	B. Kinase inhibitor	DMSO
KD025	0.5	5000	ROCK2 inhibitor	B. Kinase inhibitor	DMSO
Merestinib	0.1	1000	Met inhibitor	B. Kinase inhibitor	DMSO
Poziotinib	0.1	1000	pan-HER inhibitor	B. Kinase inhibitor	DMSO
Spebrutinib	0.1	1000	BTK inhibitor	B. Kinase inhibitor	DMSO
VS-4718	1	10000	FAK inhibitor	B. Kinase inhibitor	DMSO
Ulixertinib	1	10000	ERK inhibitor	B. Kinase inhibitor	DMSO
LY3009120	1	10000	pan-RAF inhibitor	B. Kinase inhibitor	DMSO
Pexidartinib	1	10000	KIT, CSF1R, FLT3 inhibitor	B. Kinase inhibitor	DMSO
Prexasertib	1	10000	Chk1 inhibitor	B. Kinase inhibitor	DMSO
Decernotinib	1	10000	JAK3 inhibitor	B. Kinase inhibitor	DMSO
A-419259	1	10000	HCK and other SRC family kinase inhibitor	B. Kinase inhibitor	DMSO
CCT196969	2.5	25000	pan-RAF/Src inhibitor	B. Kinase inhibitor	DMSO
Gilteritinib	0.1	1000	FLT3/AXL inhibitor	B. Kinase inhibitor	DMSO
Peficitinb	0.2	2500	JAK3-selective inhibitor	B. Kinase inhibitor	DMSO
DEL-22379	5	50000	ERK dimerization inhibitor	B. Kinase inhibitor	DMSO
AMG319	0.1	1000	PI3Kdelta inhibitor	B. Kinase inhibitor	DMSO
ABC294640	5	50000	Sphingosine kinase 2 inhibitor	B. Kinase inhibitor	DMSO
Radotinib	1	10000	ABL, PDGFR inhibitor	B. Kinase inhibitor	DMSO
Ripasudil	1	10000	ROCK inhibitor	B. Kinase inhibitor	DMSO
CC-223	1	10000	mTOR inhibitor	B. Kinase inhibitor	DMSO
CC-115	1	10000	mTOR/DNA-PK inhibitor	B. Kinase inhibitor	DMSO
OTS-964	0.2	2500	TOPK inhibitor	B. Kinase inhibitor	DMSO
RO5126766	0.1	1000	dual RAF/MEK inhibitor	B. Kinase inhibitor	DMSO
TGR-1202	0.2	2500	PI3Kdelta inhibitor	B. Kinase inhibitor	DMSO
AZD6738	2.5	25000	ATR inihibitor	B. Kinase inhibitor	DMSO
Entrectinib	0.1	1000	TRK, ROS1, ALK inhibitor	B. Kinase inhibitor	DMSO
LY3023414	0.2	2500	PI3K/mTOR/DNA-PK inhibitor	B. Kinase inhibitor	DMSO
Tirabrutinib	0.1	1000	BTK inhibitor	B. Kinase inhibitor	DMSO
THZ2	1	10000	CDK7 inhibitor	B. Kinase inhibitor	DMSO
Glesatinib	0.2	2500	MET, AXL, TIE, VEGFR, RON inhibitor	B. Kinase inhibitor	DMSO
Sitravatinib	0.2	2500	RET, TRK, PDGFR, VEGFR, KIT, DDR... inhibitor	B. Kinase inhibitor	DMSO
BGB-283	1	10000	Raf inhibitor	B. Kinase inhibitor	DMSO
Asciminib	0.1	1000	Allosteric ABL inhibitor, blocks myristoyl binding	B. Kinase inhibitor	DMSO
Brigatinib	0.1	1000	ALK inhibitor, including gatekeeper mutant ALK	B. Kinase inhibitor	DMSO
Selonsertib	0.1	1000	ASK1 inhibitor	B. Kinase inhibitor	DMSO
Serabelisib	1	10000	PI3Kalpha selective inhibitor	B. Kinase inhibitor	DMSO
Olmutinib	0.1	1000	EGFR(L858R/T790M) inhibitor	B. Kinase inhibitor	DMSO
Altiratinib	1	10000	MET/Tie-2 inhibitor	B. Kinase inhibitor	DMSO
AZD0156	0.1	1000	ATM inihibitor	B. Kinase inhibitor	DMSO
Acalabrutinib	0.1	1000	BTK inhibitor	B. Kinase inhibitor	DMSO
AZD3759	0.1	1000	EGFR inhibitor, BBB penetrable	B. Kinase inhibitor	DMSO
LY-2584702	1	10000	p70S6K inhibitor	B. Kinase inhibitor	DMSO
NVP-BHG712	1	10000	EphB4 inhibitor	B. Kinase inhibitor	DMSO
AMG-337	1	10000	Met inhibitor	B. Kinase inhibitor	DMSO
GDC-0084	1	10000	PI3K/mTOR inhibitor	B. Kinase inhibitor	DMSO
PF06650833	1	10000	IRAK4 inhibitor	B. Kinase inhibitor	DMSO
Amcasertib	1	10000	Cancer stem cell kinase inhibitor	B. Kinase inhibitor	DMSO
PIM-447	1	10000	PIM1, 2, 3 kinase inhibitor	B. Kinase inhibitor	DMSO
Ensartinib	0.1	1000	ALK inhibitor	B. Kinase inhibitor	DMSO
GSK2256098	0.1	1000	FAK inhibitor	B. Kinase inhibitor	DMSO
GDC-0853	0.1	1000	BTK inhibitor	B. Kinase inhibitor	DMSO
Erdafitinib	0.1	1000	FGFR inhibitor	B. Kinase inhibitor	DMSO
Larotrectinib	0.1	1000	TRK inhibitor	B. Kinase inhibitor	DMSO
Senexin B	0.1	1000	CDK8/19 inhibitor	B. Kinase inhibitor	DMSO
Upadacitinib	1	10000	JAK1-selective inhibitor	B. Kinase inhibitor	DMSO
Tacrolimus	1	10000	Binds FKBP12, causes inhibition of calcineurin	C. Rapalog	DMSO
Everolimus	0	100	binds FKBP12, causes inhibition of mTORC1	C. Rapalog	DMSO
Temsirolimus	0	100	binds FKBP12, causes inhibition of mTORC1	C. Rapalog	DMSO
Sirolimus	0	100	binds FKBP12, causes inhibition of mTORC1	C. Rapalog	DMSO
Ridaforolimus	0	100	binds FKBP12, causes inhibition of mTORC1	C. Rapalog	DMSO
Dexamethasone	1	10000	Glucocorticoid, immunomodulatory agent	D. Immunomodulatory	DMSO
Thalidomide	1	10000	Immunosuppressant	D. Immunomodulatory	DMSO
Imiquimod	0.2	2500	Immunomodulatory agent, TLR7 agonist	D. Immunomodulatory	DMSO
Methylprednisolone	1	10000	Glucocorticoid, immunomodulatory agent	D. Immunomodulatory	DMSO
Prednisolone	1	10000	Glucocorticoid, immunomodulatory agent	D. Immunomodulatory	DMSO
Bimatoprost	0.6	5500	Prostaglandin analog	D. Immunomodulatory	DMSO
Lenalidomide	10	100000	Immunomodulatory	D. Immunomodulatory	DMSO
Pomalidomide	1	10000	Immunomodulatory agent, anti-angiogenic	D. Immunomodulatory	DMSO
VGX-1027	1	10000	Nitric oxide-donating immunomodulator	D. Immunomodulatory	DMSO
GDC-0919	1	10000	IDO inhibitor	D. Immunomodulatory	DMSO
Tasquinimod	1	10000	S100A9 inhibitor, immunomodulatory, anti-angiogenic	D. Immunomodulatory	DMSO
Epacadostat	1	10000	IDO inhibitor	D. Immunomodulatory	DMSO
Resatorvid	1	10000	TLR4 inhibitor	D. Immunomodulatory	DMSO
Resiquimod	1	10000	TLR7/TLR8 agonist	D. Immunomodulatory	DMSO
Motolimod	1	10000	TLR8 agonist	D. Immunomodulatory	DMSO
Pirfenidone	1	10000	Antifibrotic and anti-inflammatory	D. Immunomodulatory	DMSO
Vesatolimod	1	10000	TLR7 agonist	D. Immunomodulatory	DMSO
CC122	1	10000	IMiD immunomodulator	D. Immunomodulatory	DMSO
Tretinoin	1	10000	Retinoic acid receptor agonist	E. Differentiating/ epigenetic modifier	DMSO
Bexarotene	1	10000	Antineoplastic agent; retinoid specifically selective for retinoid X receptors	E. Differentiating/ epigenetic modifier	DMSO
Veliparib	1	10000	PARP inhibitor	E. Differentiating/ epigenetic modifier	DMSO
Decitabine	1	10000	Nucleoside analog DNA methyl transferase inhibitor	E. Differentiating/ epigenetic modifier	DMSO
Tipifarnib	1	10000	Farnesyltransferase inhibitor	E. Differentiating/ epigenetic modifier	DMSO
Rucaparib	1	10000	PARP inhibitor	E. Differentiating/ epigenetic modifier	DMSO
Belinostat	1	10000	HDAC inhibitor	E. Differentiating/ epigenetic modifier	DMSO
Tacedinaline	0.1	1000	HDAC inhibitor	E. Differentiating/ epigenetic modifier	DMSO
Panobinostat	0.1	1000	HDAC inhibitor	E. Differentiating/ epigenetic modifier	DMSO
Vorinostat	1	10000	HDAC inhibitor	E. Differentiating/ epigenetic modifier	DMSO
Entinostat	1	10000	HDAC inhibitor	E. Differentiating/ epigenetic modifier	DMSO
Olaparib	1	10000	PARP inhibitor	E. Differentiating/ epigenetic modifier	DMSO
Arsenic(III) oxide	0.2	2500	Thioredoxin reductase inhibitor; cytotoxic chemotherapeutic	E. Differentiating/ epigenetic modifier	AQ
Azacitidine	1	10000	Nucleoside analog DNA methyl transferase inhibitor	E. Differentiating/ epigenetic modifier	DMSO
XAV-939	1	10000	Tankyrase-1 and -2	E. Differentiating/ epigenetic modifier	DMSO
Valproic acid	100	1000000	HDAC inhibitor	E. Differentiating/ epigenetic modifier	AQ
Niraparib	1	10000	PARP inhibitor	E. Differentiating/ epigenetic modifier	DMSO
Mocetinostat	1	10000	HDAC inhibitor (HDAC1 & 2-selective)	E. Differentiating/ epigenetic modifier	DMSO
Quisinostat	0.1	1000	HDAC inhibitor	E. Differentiating/ epigenetic modifier	DMSO
JQ1	1	10000	BET family inhibitor	E. Differentiating/ epigenetic modifier	DMSO
Tubacin	1	10000	HDAC6 inhibitor	E. Differentiating/ epigenetic modifier	DMSO
Tubastatin A	1	10000	HDAC6 inhibitor	E. Differentiating/ epigenetic modifier	DMSO
StemRegenin 1	1	10000	AHR antagonist, stem cell regenerating	E. Differentiating/ epigenetic modifier	DMSO
PFI-1	3	30000	BET family inhibitor	E. Differentiating/ epigenetic modifier	DMSO
I-BET151	1	10000	BET family inhibitor	E. Differentiating/ epigenetic modifier	DMSO
Roxadustat	1	10000	HIF prolyl hydroxylase inhibitor	E. Differentiating/ epigenetic modifier	DMSO
Lomeguatrib	1	10000	O6-methylguanine-DNA methyltransferase inhibitor	E. Differentiating/ epigenetic modifier	DMSO
IOX-2	5	50000	PHD2 inhibitor	E. Differentiating/ epigenetic modifier	DMSO
GSK-J4	10	100000	JMJD3 (histone demethylase) inhibitor	E. Differentiating/ epigenetic modifier	DMSO
UNC1215	1	10000	L3MBTL3 inhibitor	E. Differentiating/ epigenetic modifier	DMSO
SGC0946	1	10000	DOT1L inhibitor	E. Differentiating/ epigenetic modifier	DMSO
UNC0642	1	10000	G9a/GLP inhibitor	E. Differentiating/ epigenetic modifier	DMSO
GSK343	0.1	1000	EZH2 inhibitor	E. Differentiating/ epigenetic modifier	DMSO
UNC0638	1	10000	G9a/GLP inhibitor	E. Differentiating/ epigenetic modifier	DMSO
C646	2.5	25000	p300/CREB-binding protein (CBP) inhibitor	E. Differentiating/ epigenetic modifier	DMSO
Rocilinostat	1	10000	HDAC-6 selective inhibitor	E. Differentiating/ epigenetic modifier	DMSO
Pracinostat	1	10000	HDAC inhibitor	E. Differentiating/ epigenetic modifier	DMSO
AR-42	1	10000	HDAC inhibitor	E. Differentiating/ epigenetic modifier	DMSO
Lonafarnib	10	100000	Farnesyl transferase inhibitor	E. Differentiating/ epigenetic modifier	DMSO
EPZ-5687	1	10000	EZH2 inhibitor	E. Differentiating/ epigenetic modifier	DMSO
IOX-1	10	100000	2-Oxoglutarate Oxygenase Inhibitor	E. Differentiating/ epigenetic modifier	DMSO
Tazemetostat	1	10000	EZH2 inhibitor	E. Differentiating/ epigenetic modifier	DMSO
Pinometostat	0.1	1000	DOT1L inhibitor	E. Differentiating/ epigenetic modifier	DMSO
GSK2801	1	10000	BAZ2B/A bromodomain inhibitor	E. Differentiating/ epigenetic modifier	DMSO
SGC-CBP30	2.5	25000	CREBBP/EP300 bromodomain inhibitor	E. Differentiating/ epigenetic modifier	DMSO
Birabresib	1	10000	BET family inhibitor	E. Differentiating/ epigenetic modifier	DMSO
CUDC-907	1	10000	HDAC1/2/3/10, PI3Kalpha inhibitor	E. Differentiating/ epigenetic modifier	DMSO
RGFP966	1	10000	HDAC3 inhibitor	E. Differentiating/ epigenetic modifier	DMSO
Talazoparib	0.1	1000	PARP1/2 inhibitor	E. Differentiating/ epigenetic modifier	DMSO
Resminostat	1	10000	HDAC1, 3, 6 inhibitor	E. Differentiating/ epigenetic modifier	DMSO
PTC-209	1	10000	BMI-1 inhibitor	E. Differentiating/ epigenetic modifier	DMSO
Molibresib	1	10000	BET family inhibitor	E. Differentiating/ epigenetic modifier	DMSO
UM729	1	10000	Enhancer of aryl hydrocarbon receptor (AhR) antagonists	E. Differentiating/ epigenetic modifier	DMSO
BAY 87-2243	0.1	1000	HIF1alpha inhibitor	E. Differentiating/ epigenetic modifier	DMSO
Givinostat	0.1	1000	HDAC inhibitor	E. Differentiating/ epigenetic modifier	DMSO
PCI-34051	1	10000	HDAC8 inhibitor	E. Differentiating/ epigenetic modifier	DMSO
Romidepsin	0.1	1000	HDAC inhibitor	E. Differentiating/ epigenetic modifier	DMSO
Abexinostat	1	10000	HDAC1-selective inhibitor	E. Differentiating/ epigenetic modifier	DMSO
GSK2879552	10	100000	LSD1 inhibitor	E. Differentiating/ epigenetic modifier	DMSO
EPZ015666	1	10000	PRMT5 inhibitor	E. Differentiating/ epigenetic modifier	DMSO
Enasidenib	1	10000	IDH2-R140Q inhibitor	E. Differentiating/ epigenetic modifier	DMSO
ARV-825	0	300	BET-targeting PROTAC	E. Differentiating/ epigenetic modifier	DMSO
dBET1	1	10000	BET-targeting PROTAC	E. Differentiating/ epigenetic modifier	DMSO
Ivosidenib	1	10000	IDH1 R132H/R132C inhibitor	E. Differentiating/ epigenetic modifier	DMSO
CPI-0610	1	10000	BET family inhibitor	E. Differentiating/ epigenetic modifier	DMSO
CPI-360	1	10000	EZH2 inhibitor	E. Differentiating/ epigenetic modifier	DMSO
Mivebresib	1	10000	BET family inhibitor	E. Differentiating/ epigenetic modifier	DMSO
A-366	2.5	25000	G9a/GLP inhibitor	E. Differentiating/ epigenetic modifier	DMSO
Acitretin	1	10000	Retinoid receptor agonist	E. Differentiating/ epigenetic modifier	DMSO
Tucidinostat	1	10000	HDAC1/2/3/10 inhibitor	E. Differentiating/ epigenetic modifier	DMSO
Vidofludimus	1	10000	DHODH inhibitor	E. Differentiating/ epigenetic modifier	DMSO
ML390	5	50000	DHODH inhibitor	E. Differentiating/ epigenetic modifier	DMSO
EPZ031686	1	10000	SMYD3 inhibitor	E. Differentiating/ epigenetic modifier	DMSO
BAY-1436032	1	10000	IDH1 R132H/R132C inhibitor	E. Differentiating/ epigenetic modifier	DMSO
Goserelin	1	10000	Gonadotropin releasing hormone superagonist	F. Hormone therapy	DMSO
Raloxifene	1	10000	Selective estrogen receptor modulator	F. Hormone therapy	DMSO
Letrozole	1	10000	Aromatase inhibitor	F. Hormone therapy	DMSO
Anastrozole	1	10000	Aromatase inhibitor	F. Hormone therapy	DMSO
Bicalutamide	1	10000	Nonsteriodal antiandrogen	F. Hormone therapy	DMSO
Aminoglutethimide	1	10000	Anti-steroid, aromatase inhibitor	F. Hormone therapy	DMSO
Clomifene	1	10000	Selective estrogen receptor modulator	F. Hormone therapy	DMSO
Finasteride	1	10000	type II 5-alpha reductase inhibitor	F. Hormone therapy	DMSO
Flutamide	1	10000	Nonsteroidal antiandrogen	F. Hormone therapy	DMSO
Fulvestrant	0.1	1000	Estrogen receptor antagonist	F. Hormone therapy	DMSO
Megestrol acetate	1	10000	Progestogen	F. Hormone therapy	DMSO
Tamoxifen	1	10000	Estrogen receptor antagonist	F. Hormone therapy	DMSO
Nilutamide	1	10000	Nonsteroidal antiandrogen	F. Hormone therapy	DMSO
Exemestane	1	10000	Aromatase inhibitor	F. Hormone therapy	DMSO
Abiraterone	0.5	5000	P450 17alpha-hydroxylase-17,20-lyase inhibitor	F. Hormone therapy	DMSO
Toremifene	1	10000	selective estrogen receptor modulator	F. Hormone therapy	DMSO
Lasofoxifene	0.1	1000	Selective estrogen receptor modulator	F. Hormone therapy	DMSO
4-hydroxytamoxifen	1	10000	Selective estrogen receptor modulator	F. Hormone therapy	DMSO
Enzalutamide	1	10000	AR antagonist	F. Hormone therapy	DMSO
Orteronel	1	10000	CYP17A1, androgen synth inhib.	F. Hormone therapy	DMSO
Apalutamide	1	10000	AR antagonist	F. Hormone therapy	DMSO
ODM-201	0.2	2500	AR antagonist	F. Hormone therapy	DMSO
AT 101	10	100000	Bcl-2 family inhibitor	G. Apoptotic modulator	DMSO
Navitoclax	1	10000	Bcl-2/Bcl-xL inhibitor	G. Apoptotic modulator	DMSO
Sepantronium bromide	1	10000	Survivin inhibitor	G. Apoptotic modulator	DMSO
APR-246	1	10000	p53 activator, thioredoxin reductase 1 inhibitor	G. Apoptotic modulator	DMSO
PAC-1	1	10000	procaspase-3 activator	G. Apoptotic modulator	DMSO
AT-406	1	10000	XIAP, cIAP1, cIAP2 inhibitor	G. Apoptotic modulator	DMSO
Venetoclax	0.1	1000	Bcl-2-selective inhibitor	G. Apoptotic modulator	DMSO
Birinapant	0.1	1000	IAPs, SMAC mimetic	G. Apoptotic modulator	DMSO
NVP-LCL161	2.5	25000	IAPs, SMAC mimetic	G. Apoptotic modulator	DMSO
Selinexor	1	10000	XPO1/CRM1 inhibitor	G. Apoptotic modulator	DMSO
Idasanutlin	1	10000	p53-MDM2 inhibitor	G. Apoptotic modulator	DMSO
WEHI-539	0.2	2500	Bcl-XL inhibitor	G. Apoptotic modulator	DMSO
AMG-232	1	10000	MDM2 inhibitor	G. Apoptotic modulator	DMSO
Sabutoclax	2.5	25000	pan-Bcl-2 family inhibitor	G. Apoptotic modulator	DMSO
Verdinexor	0.1	1000	XPO1/CRM1 inhibitor	G. Apoptotic modulator	DMSO
A-1210477	5	50000	MCL-1 inhibitor	G. Apoptotic modulator	DMSO
SAR405838	1	10000	MDM2 inhibitor	G. Apoptotic modulator	DMSO
A-1331852	0.1	1000	Bcl-XL inhibitor	G. Apoptotic modulator	DMSO
A-1155463	1	10000	BCL-XL inhibitor	G. Apoptotic modulator	DMSO
NVP-CGM097	2.5	25000	p53-MDM2 inhibitor	G. Apoptotic modulator	DMSO
Necrostatin 2	1	10000	Necroptosis inhibitor	G. Apoptotic modulator	DMSO
Eltanexor	1	10000	XPO1/CRM1 inhibitor	G. Apoptotic modulator	DMSO
S-63845	0.1	1000	MCL-1 inhibitor	G. Apoptotic modulator	DMSO
Lovastatin	1	10000	HMG-CoA reductase inhibitor	H. Metabolic modifier	DMSO
Metformin	10	100000	AMPK activator	H. Metabolic modifier	AQ
Simvastatin	1	10000	HMG CoA reductase inhibitor	H. Metabolic modifier	DMSO
Disulfiram(+CuCl2)	5	50000	alcohol dehydrogenase inhibitor	H. Metabolic modifier	DMSO
Methotrexate	0.5	5000	Antimetabolite; Anti-folate agent	H. Metabolic modifier	DMSO
Pravastatin	1	10000	HMG CoA reductase inhibitor	H. Metabolic modifier	AQ
Pemetrexed	1	10000	Dihydrofolate reductase inhibitor	H. Metabolic modifier	AQ
Daporinad	0.1	1000	NAMPT inhibitor	H. Metabolic modifier	DMSO
Atorvastatin	1	10000	HMG CoA reductase inhibitor	H. Metabolic modifier	DMSO
CPI-613	1	10000	pyruvate dehydrogenase, alpha-ketoglutarate dehydrogenase inhibitor	H. Metabolic modifier	DMSO
Pevonedistat	1	10000	NAE inhibitor	H. Metabolic modifier	DMSO
AVN944	1	10000	IMPDH inhibitor	H. Metabolic modifier	DMSO
TH588	2.5	25000	MTH1 inhibitor	H. Metabolic modifier	DMSO
URB597	0.1	1000	FAAH inhibitor	H. Metabolic modifier	DMSO
Triapine	1	10000	ribonucleotide reductase inhibitor	H. Metabolic modifier	DMSO
AZD3965	0.1	1000	MCT1 inhibitor	H. Metabolic modifier	DMSO
Erastin	1	10000	VDAC inhibitor, induces ferroptosis	H. Metabolic modifier	DMSO
RSL3	1	10000	GPX4 inhibitor, induces ferroptosis	H. Metabolic modifier	DMSO
SB 743921	0	100	Mitotic inhibitor. Eg5/KSP inhibitor	I. Kinesin inhibitor	DMSO
GSK923295	1	10000	CENP-E inhibitor	I. Kinesin inhibitor	DMSO
Filanesib	0.1	1000	KSP/Eg5 inhibitor	I. Kinesin inhibitor	DMSO
Litronesib	0.1	1000	Eg5 inhibitor	I. Kinesin inhibitor	DMSO
Celecoxib	1	10000	Selective COX-2 inhibitor	J. NSAID	DMSO
BIIB021	1	10000	HSP90 inhibitor	K. HSP inhibitor	DMSO
Luminespib	0.1	1000	HSP90 inhibitor	K. HSP inhibitor	DMSO
VER 155008	1	10000	HSP70 inhibitor	K. HSP inhibitor	DMSO
Ganetespib	0.1	1000	HSP90 inhibitor	K. HSP inhibitor	DMSO
CUDC-305	1	10000	HSP90 inhibitor	K. HSP inhibitor	DMSO
Onalespib	0.2	2500	HSP90 inhibitor	K. HSP inhibitor	DMSO
Sonidegib	1	10000	Smothened (Hh) inhib	L. Hedgehog inhibitor	DMSO
Vismodegib	1	10000	Smothened (Hh) inhibitor	L. Hedgehog inhibitor	DMSO
Glasdegib	0.1	1000	Smo inhibitor	L. Hedgehog inhibitor	DMSO
Taladegib	1	10000	Smothened (Hh) inhib	L. Hedgehog inhibitor	DMSO
Saridegib	1	10000	Smothened (Hh) inhib	L. Hedgehog inhibitor	DMSO
Pilocarpine	4	40000	Non-selective muscarinic receptor agonist	X. Other	DMSO
Anagrelide	1	10000	PDE-3, PLA2 inhibitor	X. Other	DMSO
Miltefosine	10	100000	Antimicrobial, inhibits PI3K/AKT	X. Other	AQ
Mepacrine	5	50000	Unclear. PLA2 inhibitor. NF-kB inhibitor, p53 activator	X. Other	AQ
Deferoxamine	1	10000	Iron chelator	X. Other	AQ
Digoxin	0.1	1000	Cardiac glycoside	X. Other	DMSO
Itraconazole	0.5	5000	antifungal, hedgehog signaling inhibitor	X. Other	DMSO
Tarenflurbil	1	10000	Gamma-secretase inhibitor	X. Other	DMSO
Plerixafor	1	10000	CXCR4 antagonist	X. Other	AQ
Fingolimod	1	10000	S1PR antagonist	X. Other	DMSO
Galiellalactone	2.5	25000	STAT3-DNA interaction inhibitor	X. Other	DMSO
PF-3845	1	10000	FAAH inhibitor	X. Other	DMSO
MK-0752	0.1	1000	gamma-secretase/notch inhibitor	X. Other	DMSO
Varespladib	1	10000	Secretory phospholipase A2 inhibitor	X. Other	DMSO
1-methyl-D-tryptophan	0.5	5000	Indolamine 2,3-dioxygenase 1 and 2 inhibitor	X. Other	AQ
TRAM-34	0.1	1000	intermediate-conductance Ca2+-activated K+ channel inh.	X. Other	DMSO
Rigosertib	1	10000	Ras-Raf interaction inhibitor, contaminated by microtubile depolymerizer...	X. Other	DMSO
Cilengitide	1	10000	alphaVbeta3 integrin inhibitor	X. Other	DMSO
NVP-LGK974	1	10000	PORCN inhibitor	X. Other	DMSO
NMS-873	1	10000	p97/VCP inhibitor	X. Other	DMSO
Darapladib	0.1	1000	lipoprotein-associated phospholipase A2 inhibitor	X. Other	DMSO
ML323	1	10000	USP1-UAF1 inhibitor	X. Other	DMSO
GSK2830371	0.5	5000	Wip1 inhibitor	X. Other	DMSO
BCI	5	50000	Dusp6 inhibitor	X. Other	DMSO
MST-312	1	10000	Telomerase inhibitor	X. Other	DMSO
SH-4-54	2.5	25000	STAT3 inhibitor	X. Other	DMSO
Marimastat	1	10000	MMP-9, MMP-1, MMP-2, MMP-14, MMP-7 inhibitor	X. Other	DMSO
Omaveloxolone	1	10000	Nrf2 activator	X. Other	DMSO
BRD7116	1	10000	Leukemic stem cell inhibitor	X. Other	DMSO
Napabucasin	2	20000	CSC inhibitor, STAT3 mediated	X. Other	DMSO
TIC10	2.5	25000	ERK & AKT inhibitor, TRAIL inducer	X. Other	DMSO
NVP-SHP099	1	10000	SHP2 inhibitor	X. Other	DMSO
Salinomycin	5	50000	Ionophore	X. Other	DMSO
E7820	5	50000	Integrin alpha2 expression inhibitor	X. Other	DMSO
JPH203	0.5	5000	LAT1 inhibitor	X. Other	DMSO

## Sheet: Table S1B
Supplemental Table S1B. Drug sensitivity and resistance testing (DSRT) data (DSS values) for FM-MEL PDCs and melanoma cell lines
DRUG_NAME	Mechanism/Targets	Drug Class	FM-MEL-2	FM-MEL-3	FM-MEL-6	SK-MEL-2	WM852	SK-MEL-28	WM165	Bowes
Idarubicin	Topoisomerase II inhibitor	A. Conv. Chemo	8.4	10.9	8.1	9.7	4.8	8.4	15.4	5.4
Auranofin	Antirheumatic agent	A. Conv. Chemo	0.5	9	2.6	3.7	5.6	3.2	9.5	12.4
Plicamycin	RNA synthesis inhibitor	A. Conv. Chemo	12.7	21.3	7.4	16.8	3.2	8.6	15.7	26.4
Bortezomib	Proteasome inhibitor (26S subunit)	A. Conv. Chemo	14.1	28.4	29	26.5	11.8	27.3	27	24.9
Clofarabine	Antimetabolite; Purine analog	A. Conv. Chemo	2.4	11.8	9.6	7.6	8.6	10.8	16.6	10.9
Vincristine	Mitotic inhibitor. Vinca alkaloid microtubule depolymerizer	A. Conv. Chemo	4.5	12.6	7.6	18.5	16.5	10.1	20.2	18.7
Vinorelbine	Mitotic inhibitor. Vinca alkaloid microtubule depolymerizer	A. Conv. Chemo	7.7	12.5	23.3	25.6	23.1	11	28.8	31.6
Vinblastine	Mitotic inhibitor. Vinca alkaloid microtubule depolymerizer	A. Conv. Chemo	4.5	11.9	3.9	19.3	13.8	8.9	19.9	21.8
Cytarabine	Antimetabolite, interferes with DNA synthesis	A. Conv. Chemo	1.9	9.3	7.2	2.4	0	12.1	15.7	0
Fluorouracil	Antimetabolite	A. Conv. Chemo	1.7	0.4	0.7	0	0	0.7	2.3	0
Mitoxantrone	Topoisomerase II inhibitor	A. Conv. Chemo	7.1	3.9	5.4	3.4	5.5	6.1	16.8	6.7
Paclitaxel	Mitotic inhibitor, taxane microtubule stabilizer	A. Conv. Chemo	5.3	11.9	13.7	16.5	20.5	11.5	22.2	23.3
Topotecan	Topoisomerase I inhibitor. Camptothecin analog	A. Conv. Chemo	6.1	11	8.1	8.2	1.4	8.1	25.3	6.8
Temozolomide	Alkylating agent	A. Conv. Chemo	0	0	0	0	0	0	0	0
Mitotane	Antineoplastic agent	A. Conv. Chemo	0	0	0	0	0	0	0	1
Allopurinol	Xanthine oxidase inhibitor	A. Conv. Chemo	0	0	0	0	0	0	0	0
Hydroxyurea	Antineoplastic agent	A. Conv. Chemo	0	6.8	2.2	0	0	0	0.1	2.4
Mercaptopurine	Antimetabolite	A. Conv. Chemo	0.1	0	0.5	0	5.5	3.8	7.3	1.9
Thioguanine	Antimetabolite; Purine analog	A. Conv. Chemo	5.4	0	2.6	3.5	6.8	4.3	12.8	8.5
Epirubicin	Topoisomerase II inhibitor	A. Conv. Chemo	6	7.6	8.6	5.3	4.6	7.4	14.3	4
SN-38	Active metabolite of irinotecan. Topoisomerase I inhibitor	A. Conv. Chemo	11.8	24.6	19.7	17.3	8	17	42.7	19.7
Raltitrexed	DHFR/GARFT/thymidylate synthase inhibitor	A. Conv. Chemo	0	0	0	0	0	3.9	8.4	23.9
ABT-751	Mitotic inhibitor. Colchicine site binding microtubule depolymerizer.	A. Conv. Chemo	4	5.7	9.2	9	8.9	5.7	10.3	11
Indibulin	Mitoric inhibitor. Microtubule depolymerizer	A. Conv. Chemo	1.4	6.1	6.9	3.7	5.3	4	7.8	11.1
Nelarabine	Nucleoside analog, DNA, RNA synth inhibitor	A. Conv. Chemo	0	0	0.1	0	0.6	0.1	0	0
Docetaxel	Mitotic inhibitor, taxane microtubule stabilizer	A. Conv. Chemo	6.5	10.9	14.7	16.4	20.7	12.7	25.1	28.8
Pentostatin	Antimetabolite; Purine analog	A. Conv. Chemo	0	1.8	0	0	0	0	0	0
Floxuridine	Antimetabolite; Analog of 5-fluorouracil	A. Conv. Chemo	0.4	0	1.2	0	4.9	8	18.4	15.7
Gemcitabine	Antimetabolite; Nucleoside analog	A. Conv. Chemo	4.3	8.6	10.3	6.3	0	13.7	18.9	0
Teniposide	Topoisomerase II inhibitor	A. Conv. Chemo	0	0	0	0	0	0	0	0
Dactinomycin	RNA and DNA synthesis inhibitor	A. Conv. Chemo	16.9	23.5	25.9	30.1	24.2	22.2	37.9	24.4
Cladribine	Antimetabolite; Purine analog	A. Conv. Chemo	0	2.5	4.6	0	0.1	0.8	4.3	1.4
Mitomycin C	Antineoplastic anatibiotic; DNA crosslinker	A. Conv. Chemo	0.2	3.5	0.8	2	0	1.9	6.2	3.1
Carboplatin	Platinum-based antineoplastic agent	A. Conv. Chemo	0.9	2.8	7.8	2	0	3.2	10.2	0
Cisplatin	Platinum-based antineoplastic agent	A. Conv. Chemo	4.2	5.8	4.5	4.4	5.1	9.2	19.2	5.6
Oxaliplatin	Platinum-based antineoplastic agent	A. Conv. Chemo	4.7	3.2	11.7	4.3	3.5	7.3	14.5	5.8
Daunorubicin	Topoisomerase II inhibitor	A. Conv. Chemo	6.8	8.3	7.4	4.7	4.6	7.2	13.4	4.5
Etoposide	Topoisomerase II inhibitor	A. Conv. Chemo	2.9	4	5.7	2.6	0.4	5.9	19.1	2.7
Doxorubicin	Topoisomerase II inhibitor	A. Conv. Chemo	6.7	6.8	7.8	4.9	4.8	7.8	15.1	4.2
Valrubicin	Topoisomerase II inhibitor	A. Conv. Chemo	6.8	7.2	9.2	8.5	5.1	8.3	21.5	6.4
Ixabepilone	Mitotic inhibitor. Epothilone microtubule stabilizer.	A. Conv. Chemo	0.8	5	3.7	2.9	6.1	2.3	3.6	8.5
Fludarabine	Antimetabolite; Purine analog	A. Conv. Chemo	1.4	0.6	3.1	4.7	0	1.1	0	0
Bleomycin	Glycopeptide antibiotic; causes DNA breaks	A. Conv. Chemo	2.4	5	2.1	0	0	1.8	9.4	0.9
Carfilzomib	Proteasome inhibitor (20S subunit)	A. Conv. Chemo	11	17.4	20.4	22.5	24.5	17	29.6	31.7
Capecitabine	5-FU prodrug	A. Conv. Chemo	0	0	0	0	0	0	0	0
Chloroquine	Antimalaria agent; chemo/radio sensitizer	A. Conv. Chemo	9.4	7.3	9.4	7	8.6	8.3	9.7	7
Omacetaxine	Protein synthesis inhib (80 S ribosome)	A. Conv. Chemo	20.4	25.9	28.5	18.2	26.1	22.4	27.2	29.1
Tosedostat	Aminopeptidase inhibitor	A. Conv. Chemo	6.3	6.3	7.9	5.3	0.7	6.7	6.8	1.4
8-chloro-adenosine	Nucleoside analog, RNA synthesis inhibitor	A. Conv. Chemo	0.9	3.3	7.5	7.7	4.6	5.1	14.8	5.2
8-amino-adenosine	Nucleoside analog, RNA synthesis inhibitor	A. Conv. Chemo	19.4	18.5	20.5	20.9	18.1	22.6	23.2	16.3
Oprozomib	proteasome (20 S) inhibitor	A. Conv. Chemo	9.3	20.3	19.4	15.2	16.9	17	20	20.3
ONX-0914	LMP7 (immunoproteasome)	A. Conv. Chemo	13.5	19.2	18.7	15.6	16.6	19.4	18.8	21.2
Aldoxorubicin	Topoisomerase II inhibitor, Albumin binding	A. Conv. Chemo	6.4	8	8.6	6.3	5.8	8.8	15.2	4.3
Ixazomib	20S proteasome inhibitor	A. Conv. Chemo	4.9	13.6	17	11.2	0.9	9.6	10.4	8.8
Amsacrine	DNA intercalation, Topo II inhibitor	A. Conv. Chemo	4.9	5.8	5.5	2.8	0	6.4	16.9	0.5
Cabazitaxel	Taxane microtubule stabilizer, antimitotic	A. Conv. Chemo	1.6	8.2	12.1	14.8	20.3	9.1	23.2	24.3
Pixantrone	topoisomerase II inhibitor	A. Conv. Chemo	0	0	0.8	0	1.3	0	0.7	4.8
Eribulin	Mitotic inhibitor, microtubule depolymerizer.	A. Conv. Chemo	4.8	9.4	18.5	20.4	22.8	11.2	22.5	23.6
Trifluridine	Antimetabolite; Nucleoside analog	A. Conv. Chemo	0	0.1	0.8	0	0	2.7	3.5	0
VLX1570	proteasome deubiquitinase inhibitor	A. Conv. Chemo	7.8	18.6	2.4	14.9	18.8	15.8	24	23.8
Vinflunine	Mitotic inhibitor. Vinca alkaloid microtubule depolymerizer	A. Conv. Chemo	1	3.2	3.8	2.7	3.5	3.5	4.6	3.6
Gefitinib	EGFR inhibitor	B. Kinase inhibitor	2.6	2.4	2.7	0	3	2.9	4.6	2.9
Imatinib	Abl, Kit, PDGFRB inhibitor	B. Kinase inhibitor	0.8	0	0	0	0.7	0.2	0.1	1
Vatalanib	VEGFR-1 & -2 inhibitor	B. Kinase inhibitor	0	0	0	0	0	0	0	0
Erlotinib	EGFR inhibitor	B. Kinase inhibitor	4.4	3.5	1.9	0	2.5	1.1	3.9	1.8
Lapatinib	HER2, EGFR inhibitor	B. Kinase inhibitor	0.6	0.2	0.1	0	0	0	0	1.1
BI 2536	PLK1 inhibitor	B. Kinase inhibitor	1.7	4.3	6.7	10.5	18	3.5	19.6	19.7
Palbociclib	CDK4/6 inhibitor	B. Kinase inhibitor	3.8	2.3	4.2	0.7	3.1	6.3	5.8	4.6
AT9283	Aurora A & B, Jak2, Flt, Abl inhibitor	B. Kinase inhibitor	0	0	0	2.3	2.9	2.9	8	8
Selumetinib	MEK1/2 inhibitor	B. Kinase inhibitor	16.5	24.9	13	13.2	4.9	18.2	17.3	0
Afatinib	EGFR inhibitor	B. Kinase inhibitor	0	0.5	0.3	0	0	0	0	2.2
Dovitinib	FGFR inhibitor	B. Kinase inhibitor	0	0	0	0	0	0	0.3	0.5
Crizotinib	ALK, c-Met inhibitor	B. Kinase inhibitor	0	0	0	0	0	0	0	0
Danusertib	Aurora, Ret, TrkA, FGFR-1 inhibitor	B. Kinase inhibitor	0	1.5	2.9	1	3.2	5.1	14.5	10.4
Foretinib	MET, VEGFR2 inhibitor	B. Kinase inhibitor	3.1	3.2	0.9	0	2.2	2.6	2.6	5.1
SNS-032	CDK inhibitor	B. Kinase inhibitor	12.7	19.2	26.1	19.2	18.2	18.9	25	31.8
Alvocidib	CDK inhibitor	B. Kinase inhibitor	12.6	18.6	17.7	16.9	16.4	18.1	20.4	19.9
Ponatinib	Broad TK inhibitor	B. Kinase inhibitor	7.8	9.1	4.5	4.4	6.2	4.9	8.3	9.1
Perifosine	AKT/PI3K inhibitor	B. Kinase inhibitor	0.2	0.4	0	0	0	0	0	0
Motesanib	VEGFR, PDGFR, Ret, Kit inhibitor	B. Kinase inhibitor	0	0	0	0	0	0	0	0
Cediranib	KDR/Flt/VEGFR inhibitor	B. Kinase inhibitor	0	0	1.3	0	0	0	0	1.7
Tivozanib	VEGFR1, 2, 3, c-Kit, PDGFRB inhibitor	B. Kinase inhibitor	3.4	4.8	0.5	0	1.1	3.1	3.1	2.8
AZD1775	Wee1 inhibitor	B. Kinase inhibitor	7.6	12.8	12.5	11.3	14.5	4.3	13.1	15.2
PF-00477736	Chk1 inhibitor	B. Kinase inhibitor	3.1	9.7	11.1	11	12.5	2.3	13.5	15.5
AZD7762	Chk1 inhibitor	B. Kinase inhibitor	0.2	6.1	6.5	4.2	8.4	2.2	4.7	7.7
AZD1152-HQPA	Aurora B inhibitor	B. Kinase inhibitor	1.1	0	0	0	1.2	0.7	5.8	10.5
AZD8055	mTOR inhibitor	B. Kinase inhibitor	15.6	14.2	17.3	13.9	15	16.4	21.7	20.1
Doramapimod	p38MAPK inhibitor	B. Kinase inhibitor	1.4	1.7	0.8	0	0	0	3.4	0
Bryostatin 1	PKC activator	B. Kinase inhibitor	0	0.1	5.8	0	4.3	1.9	2	1.7
BMS-754807	IGF1R inhibitor	B. Kinase inhibitor	5	17.9	6.1	2.9	6.9	2	13.4	11.7
Idelalisib	PI3K inhibitor, p110?-selective	B. Kinase inhibitor	3.1	1	1.8	0	0.4	4.1	0.7	0.2
Trametinib	MEK1/2 inhibitor	B. Kinase inhibitor	18.1	26.1	15.6	17.9	6.8	21.1	21.2	1.8
Ruxolitinib	JAK1&2 inhibitor	B. Kinase inhibitor	0	1.4	0	0	0.1	0	0	0.1
MK-2206	AKT inhibitor	B. Kinase inhibitor	2.6	0.9	1.9	0	0.4	2	1.1	0
Alisertib	Aurora A inhibitor	B. Kinase inhibitor	0.5	3.1	0.5	0	0	3.2	13.7	18.5
Nilotinib	Abl inhibitor	B. Kinase inhibitor	12.4	8.5	2.1	0	0.8	0	0	0
Vemurafenib	B-Raf(V600E) inhibitor	B. Kinase inhibitor	0	0	0	0	0	13.5	10.2	2.4
Vandetanib	VEGFR,EGFR, RET inhibitor	B. Kinase inhibitor	0	0	0.2	0	0	0.4	0	1.3
Linsitinib	IGF1R, IR inhibitor	B. Kinase inhibitor	3.6	4.8	0.9	0	1	0	1.3	0
Tepotinib	c-Met inhibitor	B. Kinase inhibitor	0	0	0	0	0	0	0	0
Dasatinib	Abl, Src, Kit, EphR... Inhibitor	B. Kinase inhibitor	0	0	0	0	0.1	3.4	5.3	1.9
Tofacitinib	JAK3, JAK2(V617F) inhibitor	B. Kinase inhibitor	0	0	0	0	0	0	0	0
Axitinib	VEGFR, PDGFR, KIT inhibitor	B. Kinase inhibitor	2.1	2.6	0	0	0.1	0.1	4.6	0.1
Saracatinib	Src, Abl inhibitor	B. Kinase inhibitor	2.3	0.8	0.9	0	1.8	4	2.8	0.3
Bosutinib	Abl, Src inhibitor	B. Kinase inhibitor	5	3.2	4.9	4.7	7.6	8.7	8.4	8.2
Canertinib	pan-HER inhibitor	B. Kinase inhibitor	8.4	9.1	6.3	4.9	6.5	3.5	7.5	8.7
Pazopanib	VEGFR inhibitor	B. Kinase inhibitor	0	0	0.4	0	2.1	0	0	2.8
Tandutinib	FLT3, PDGFR, KIT inhibitor	B. Kinase inhibitor	0	0	0	0	0	0	0	0
Enzastaurin	PKCbeta inhibitor	B. Kinase inhibitor	1.7	3.7	0	0.2	2.1	0	0	0
Masitinib	KIT inhibitor	B. Kinase inhibitor	6.4	4.3	4.4	2.1	5.7	3.5	3.3	2.3
Pictilisib	PI3K inhibitor, pan-class I	B. Kinase inhibitor	12.7	8.8	7.4	3.2	6.5	9.6	8.4	8.4
Sorafenib	B-Raf, FGFR-1, VEGFR-2 & -3, PDGFR-beta, KIT, and FLT3 inhib	B. Kinase inhibitor	1	1.4	0	0	0	0	0	0
Seliciclib	CDK2/7/9 inhibitor	B. Kinase inhibitor	0.8	0	0	0	0	0	1.7	2.6
Sunitinib	Broad TK inhibitor	B. Kinase inhibitor	0	0	0	0	0	0	0.8	0
Dactolisib	mTOR/(PI3K) inhibitor	B. Kinase inhibitor	12.5	15.1	15.1	9.9	10.7	13.5	17.6	12.8
Quizartinib	FLT3 inhibitor	B. Kinase inhibitor	10.5	5.1	0	0	0.3	0	1	1.2
Gandotinib	JAK2 inhibitor	B. Kinase inhibitor	3	6.9	2.2	0	4	3.6	5.9	4.8
AZ 3146	Mps1 kinase (TTK) inhibitor	B. Kinase inhibitor	3.3	2.2	3	1.3	3.2	1.7	5.5	3.3
Sotrastaurin	PKC inhibitor	B. Kinase inhibitor	3.2	0.3	3.7	0	0	0	0	0
Midostaurin	Broad TK (FLT3, KIT, RET, JAK, EGFR...) inhibitor	B. Kinase inhibitor	3.5	5.4	2.3	2.9	8.1	4.3	14.6	5.1
Regorafenib	B-Raf, c-Kit, VEGFR2 inhibitor	B. Kinase inhibitor	8.5	12.9	3.7	2.8	1.8	4.6	5.3	6.7
UCN-01	PKCbeta, PDK1, Chk, Cdk2 inhibitor	B. Kinase inhibitor	13.5	24.7	14.5	16.2	19.9	13.4	23.5	17.5
Ruboxistaurin	PKCbeta inhibitor	B. Kinase inhibitor	7.2	6.5	7.6	4.7	6.7	9	8.6	4.5
Tivantinib	MET inhibitor	B. Kinase inhibitor	1.9	2.3	3.2	3.8	3.1	2.1	3.1	3.6
Volasertib	PLK1 inhibitor	B. Kinase inhibitor	2.6	6.5	3.7	8.1	14.9	3.1	13.3	17.5
NVP-RAF265	"C-Raf" inhibitor, unclear MoA	B. Kinase inhibitor	5.5	9.2	2	2.6	0	2.7	8.2	0.1
Neratinib	HER2, EGFR inhibitor	B. Kinase inhibitor	1	3.2	0.3	0.2	0.5	0	4.9	3.2
Rabusertib	Chk1 inhibitor	B. Kinase inhibitor	0	1.5	0	0	2.4	0	0	0.9
Galunisertib	TGF-B/Smad inhibitor	B. Kinase inhibitor	0	0	0	0	0	0	0	0
Linifanib	VEGFR, PDGFR, CSF-1R, FLT3 inhibitor	B. Kinase inhibitor	0.1	0	0	0	0	0	0	2.2
Brivanib	VEGFR inhibitor	B. Kinase inhibitor	0	0	0	0	0	0	0	0
Buparlisib	PI3K inhibitor, pan-class I	B. Kinase inhibitor	6.5	6.7	6	3.3	6	6.5	6.6	5.1
Nintedanib	VEGFR, PDGFR, FGFR inhibitor	B. Kinase inhibitor	1.5	1.8	5.6	0	5.3	2.1	0	6.5
AZD4547	FGFR inhibitor	B. Kinase inhibitor	0	0	0	0	0	0	0	0
Cabozantinib	VEGFR2, Met, FLT3, Tie2, Kit and Ret inhibitor	B. Kinase inhibitor	2.2	2.5	0.2	0	0.8	0	0	2.1
AZD1480	JAK1/2, FGFR inhibitor	B. Kinase inhibitor	0	0	0	0	0	0	0	0
Sonolisib	PI3K inhibitor, pan-class I. Irreversible	B. Kinase inhibitor	0	0	0	0	0	0	0	0
PF-04708671	p70S6K inhibitor	B. Kinase inhibitor	0.5	1.7	0.7	0	3.3	0	0	2.1
Binimetinib	MEK1/2 inhibitor	B. Kinase inhibitor	8.7	13.7	7.7	6.3	0.4	8.8	9.5	0
Tamatinib	Syk inhibitor	B. Kinase inhibitor	5.5	2.7	0	0	0	0	0.9	1.3
Omipalisib	PI3K/mTOR inhibitor	B. Kinase inhibitor	15.3	17.9	14.7	9.5	13.8	16.3	15.5	16.9
Ibrutinib	Btk inhibitor	B. Kinase inhibitor	0.2	0	0	0	0	0	0	2.8
TAK-901	Aurora, Src family, JAK3, RTK inhibitor	B. Kinase inhibitor	0.9	1.9	1.9	2.4	4	4.1	9.4	7.3
Fostamatinib	Syk inhibitor	B. Kinase inhibitor	4.6	2.1	1.9	0	0.5	2	3.5	2
Infigratinib	FGFR inhibitor	B. Kinase inhibitor	0	0	0	0	0	0	0	0
Momelotinib	JAK1 & 2 inhibitor	B. Kinase inhibitor	3.7	1.2	1.1	0.2	1.9	3.7	7.2	4.1
Sapanisertib	mTOR inhibitor	B. Kinase inhibitor	10.1	9	11.1	7.9	8.6	10.2	11.7	13.2
TGX-221	PI3K beta selective inhibitor	B. Kinase inhibitor	2.2	1.1	0.9	0	1.2	3.3	0.1	0.6
Dacomitinib	pan-HER inhibitor	B. Kinase inhibitor	0.4	1	0.4	0	0.3	0	0	4.1
Dinaciclib	CDK inhibitor	B. Kinase inhibitor	13.1	18.5	21.7	21.2	20	20.2	22.4	30.7
Dabrafenib	B-Raf(V600E) inhibitor	B. Kinase inhibitor	1.5	2.7	0	0.9	1.1	20.5	18.1	1.1
Ralimetinib	p38MAPK inhibitor	B. Kinase inhibitor	5.4	6.1	0	0	1	2	2.9	0
Crenolanib	PDGFRA and PDGFRB inhibitor	B. Kinase inhibitor	5	1.5	5.4	5.4	6.6	6.8	7	4.6
PF-4800567	CK1epsilon inhibitor	B. Kinase inhibitor	0.2	0	0.7	0	0.8	0	0	0
PF-670462	CK1epsilon and CK1delta inhibitor	B. Kinase inhibitor	0	0	0	0	0	0	0	0
ZSTK474	PI3K gamma selective inhibitor	B. Kinase inhibitor	10.8	7.2	8.7	4.6	7	12.2	9	7
Vistusertib	mTOR inhibitor, ATP-competitive	B. Kinase inhibitor	11	11.6	12.6	8.8	8.5	12.1	12.5	14
GSK2636771	PI3K beta selective inhibitor	B. Kinase inhibitor	0	0	0	0	0	0.3	0	0
GSK269962	ROCK1 and ROCK2 inhibitor	B. Kinase inhibitor	2.6	4.3	0.3	0	4.6	1.1	5.2	0
GSK650394	SGK1 & 2 inhibitor	B. Kinase inhibitor	0	0	0	0	0	0.7	1.2	0
BMS-911543	JAK2 inhibitor	B. Kinase inhibitor	2.3	0	0.8	0	0	0.4	0	0
Ipatasertib	AKT inhibitor	B. Kinase inhibitor	2.1	0.3	0.9	0	0	1.7	2.2	0
ASP3026	ALK inhibitor	B. Kinase inhibitor	2.4	2.6	4.4	2.7	5.2	2	5.5	4.8
Alectinib	ALK (incl gatekeeper mut) inhib	B. Kinase inhibitor	0.6	0	0	0	0	0	0.2	0
Alpelisib	PI3Kalpha selective inhibitor	B. Kinase inhibitor	2.1	2.7	0.7	0	1.9	1.2	0.6	0.3
Baricitinib	JAK inhibitor	B. Kinase inhibitor	0	0	0	0	0	0	0	0
BX-912	PDK1 inhib	B. Kinase inhibitor	5.9	0.9	0.5	0	1.9	1.9	8.2	5.6
AZD-5363	AKT inhibitor	B. Kinase inhibitor	2.5	3.3	2.9	0.3	0.6	3.2	5.6	0
Fedratinib	JAK2-selective inhibitor	B. Kinase inhibitor	3.6	6.7	3.1	4.5	6.8	3	9.1	10.9
PF-03758309	PAK inhibitor	B. Kinase inhibitor	11.8	17.5	14.8	12.3	9.9	18.4	26.9	18.6
GSK-2334470	PDK1 inhibitor	B. Kinase inhibitor	1.8	0	0	0	0	1.5	0.4	0
Bafetinib	Abl, Lyn inhibitor	B. Kinase inhibitor	2.3	1.7	0	0	0	1.3	2.9	0
LY-2874455	FGFR inhibitor	B. Kinase inhibitor	0	2.1	2	0.3	3.2	1.3	4.3	6
Tideglusib	GSK3 inhibitor	B. Kinase inhibitor	0	0	0	0	0	0	0	0
SGI-1776	PIM kinase inhibitor	B. Kinase inhibitor	5.9	5.1	5.3	4.8	6.1	6.1	6.1	5.5
Milciclib	CDK2 inhibitor	B. Kinase inhibitor	6.5	7.5	9	7	5.1	8.7	12	11
Lenvatinib	VEGFR inhibitor	B. Kinase inhibitor	0	0	0	0	0	0	0	1.3
Duvelisib	PI3K inhibitor	B. Kinase inhibitor	2.3	0	0	0	0	1.3	0	0
Icotinib	EGFR inhibitor	B. Kinase inhibitor	0.4	0.1	0.9	0	0.1	0.1	0	0
Apatinib	VEGFR inhibitor	B. Kinase inhibitor	0.1	0	0	0	0	0	0	0
Amuvatinib	Broad spectrum TK inhib	B. Kinase inhibitor	0	4.9	0	0	6.6	0	1.2	3.9
SCH772984	ERK1 & 2 inhibitor	B. Kinase inhibitor	20.8	22.8	12.7	15.6	8.2	21.8	21.2	1.3
Telatinib	VEGFR, KIT, PDGFR inhibitor	B. Kinase inhibitor	0	0	0.1	0	0.3	0	0	0
Triciribine	AKT inhibitor	B. Kinase inhibitor	3.5	9.2	3.3	2.9	10.1	3	8.6	8.3
Tozasertib	pan-Aurora inhibitor	B. Kinase inhibitor	1.9	4.5	2.7	2.8	3.5	5.1	12.8	11.7
Varlitinib	EGFR HER2 inhibitor	B. Kinase inhibitor	5.7	2.2	0	0	1.7	0.3	0	0
Golvatinib	MET, VEGFR2 inhibitor	B. Kinase inhibitor	1.5	0	0	0	0.5	0	0	2.3
Copanlisib	PI3K alpha, delta selective inhibitor	B. Kinase inhibitor	10.2	7.1	4.3	3.5	6.5	8.3	6.5	8.3
Sapitinib	Pan-HER inhibitor	B. Kinase inhibitor	0	0	0	0	0	0	0	0
AT7519	CDK1, 2, 4, 6 and 9 inhibitor	B. Kinase inhibitor	7.7	12.8	19.3	15.1	15.3	10.5	20	21.4
NVP-BGT226	PI3K/mTOR inhibitor	B. Kinase inhibitor	11.7	13.1	12	13.6	11.9	11.5	18.3	19
BMS-777607	Met, Axl, Ron and Tyro3 inhibitor	B. Kinase inhibitor	0	0	0	0	0	0	0	0
Abemaciclib	CDK4/6 inhibitor	B. Kinase inhibitor	4	7.2	0	0	5.3	8.7	6.6	9.6
Ceritinib	ALK inhibitor	B. Kinase inhibitor	4.3	4.3	2.6	0	1	1.5	4.5	0.3
Neflamapimod	p38MAPK inhibitor	B. Kinase inhibitor	0.1	0.8	0.2	0	0.1	0.1	0.1	1.6
Tesevatinib	EGFR, ERBB2, VEGFR, EPHB4	B. Kinase inhibitor	0.1	0.8	0.3	0	0	0.1	0.1	1.8
Hydroxyfasudil	ROCK, PKA, PKG, PRK inhibitor	B. Kinase inhibitor	0	0	1.8	0	0	0	0	0
Lucitanib	FGFR1, VEGFR inhibitor	B. Kinase inhibitor	0.3	0	1.3	0	2.2	0	1.6	5.4
ENMD-2076	pan-Aurora, VEGFR inhibitor	B. Kinase inhibitor	7.6	7.8	6.4	8.9	7.5	7.9	12.6	11.1
PD0325901	MEK1/2 inhibitor	B. Kinase inhibitor	14.5	26.8	11.4	11.1	3.8	18	18.6	0.5
PH-797804	p38MAPK inhibitor	B. Kinase inhibitor	0	0	0	0	0	0	0	0
TG100-115	PI3K gamma/delta inhibitor	B. Kinase inhibitor	1.8	0	1	0	0	0	0	2.9
Tucatinib	HER2 inhibitor	B. Kinase inhibitor	0.4	0	0	0	0	0	0	0
GSK-1070916	AURb, AURc inhibitor	B. Kinase inhibitor	0	0	0	0	0	0.1	6	2.7
GSK-461364	PLK1 inhibitor	B. Kinase inhibitor	5	1.7	10	10.1	22.8	8.1	25.6	27.9
Capmatinib	MET inhibitor	B. Kinase inhibitor	0	0	0	0	0	0	0	0
Palomid-529	AKT, MTOR, PI3K inhibitor	B. Kinase inhibitor	0.1	0.7	0.1	0	0	0	0	0
PF-00562271	FAK inhibitor	B. Kinase inhibitor	3	7.1	5.2	0	5.3	4.7	9.1	6.4
Gedatolisib	PI3K/mTOR inhibitor	B. Kinase inhibitor	6.1	9.8	9.4	10.6	7.5	9.5	14.8	12.6
TAK-285	HER2 inhibitor	B. Kinase inhibitor	0	0	0	0	0	0	0	1.4
CEP-32496	BRAF inhibitor	B. Kinase inhibitor	7.6	15	2	0	3.3	0	0	0
AZD-6482	PI3Kbeta-selective inhibitor	B. Kinase inhibitor	1.9	1.7	1.4	0	0.4	3.3	0.5	1.2
GSK-690693	AKT, PKA, PKC inhibitor	B. Kinase inhibitor	1	1.8	0	0	0	0	3.4	1
OSU-03012	PDPK1 inhibitor	B. Kinase inhibitor	0.4	0	0.4	0	0	2.5	3.4	0
NVP-AEW541	IGF1R inhibitor	B. Kinase inhibitor	5.6	8.5	7.5	0	8.3	7.2	7.8	8.7
AZD-1080	GSK3 inhibitor	B. Kinase inhibitor	0	0	0	0	0.6	0	2.2	0
MK-8776	CHEK1 inhibitor	B. Kinase inhibitor	0	1.7	0	2	1.9	0	0	0.9
AZD-5438	CDK1,2,9 inhibitor	B. Kinase inhibitor	2.2	4.7	7	4.2	6.2	9.9	10.6	10.7
Silmitasertib	CSNK2A1 inhibitor	B. Kinase inhibitor	3.2	9.2	3.4	2.7	2.4	2.3	7.3	3.3
Mubritinib	HER2 inhibitor	B. Kinase inhibitor	0	9.3	0	0	15.5	0	2.3	6.4
AZD-8186	PI3Kbeta inhibitor	B. Kinase inhibitor	2.4	0	2.2	0	0.8	3.7	0.4	2.6
GDC-0623	MEK1/2 inhibitor	B. Kinase inhibitor	16.5	8.9	6.2	16.8	2.4	8.9	7.6	1.4
Talmapimod	p38MAPK alpha selective inhibitor	B. Kinase inhibitor	0	0	0	0	0	0	0	0
PHA 408	IKK-2 inhibitor	B. Kinase inhibitor	5.7	1.1	5.2	4.2	5.3	0.1	3.4	0.5
PS-1145	IKK-2 inhibitor	B. Kinase inhibitor	0	0.7	0	0	1.3	0	0	0
KU-60019	ATM inhibitor	B. Kinase inhibitor	1.5	1.2	1	0	2.6	3.4	1.1	2.5
Encorafenib	B-Raf(V600E) inhibitor	B. Kinase inhibitor	1.3	1.9	0	1.1	1.4	19.6	19.2	0.5
MK-8745	Aurora A inhibitor	B. Kinase inhibitor	0	0.1	0	0	7.5	0.4	5.7	5.7
AZ191	DYRK1A inhibitor	B. Kinase inhibitor	2.4	0.6	0	0	1.9	0	2.7	3.4
Ribociclib	CDK4/6 inhibitor	B. Kinase inhibitor	4.3	2.3	1.6	0	0.7	5.4	2.8	0
VE-821	ATR inihibitor	B. Kinase inhibitor	0	1.6	0	0	2.6	0	0	3.1
Pacritinib	FLT3/JAK2	B. Kinase inhibitor	9.8	9.5	7.7	5.4	9.1	9.8	9.8	16.8
Tanzisertib	JNK inhibitor	B. Kinase inhibitor	0	0.1	0	0	0	0.8	0.1	0
Bentamapimod	JNK inhibitor	B. Kinase inhibitor	3.9	5.9	2.8	0	0.1	0.8	1.1	1.4
Cobimetinib	MEK1/2 inhibitor	B. Kinase inhibitor	15.5	20.7	9.4	11.5	4.3	21.3	21.3	0.3
AZD1208	PIM1, 2, 3 kinase inhibitor	B. Kinase inhibitor	2.8	2	0.8	0	0	0.4	0	0
BGB324	Axl inhibitor	B. Kinase inhibitor	2.6	5	5.4	5.6	6.9	6.7	5.7	3.2
AZD7545	PDHK inhibitor	B. Kinase inhibitor	0	0	0	0	1.1	0	0	2.2
Osimertinib	EGFR(L858R/T790M) inhibitor	B. Kinase inhibitor	3.2	2.7	4.6	3.4	3.5	4	4.3	2.7
BMS863233	Cdc7 inhibitor	B. Kinase inhibitor	0.5	0	0	0	0	0	0.7	0
GNE-0877	LRRK2 inhibitor	B. Kinase inhibitor	0	0	0	0	0	0	0	0
Entospletinib	SYK inhibitor	B. Kinase inhibitor	6.7	0	0	0	0	0	0	0
Losmapimod	p38MAPK inhibitor	B. Kinase inhibitor	1.6	0.7	0	0	0	0	0	2.8
OTS167	MELK inhibitor	B. Kinase inhibitor	9.5	19	8	11.4	10.5	14.3	17.4	15.4
UNC2881	MER inhibitor	B. Kinase inhibitor	2.2	0	0	0	0	0	0	0
AMG-925	FLT-3, CDK4 inhibitor	B. Kinase inhibitor	0.7	0	0.7	0	1.8	0	0	0
CEP-37440	ALK inhibitor	B. Kinase inhibitor	7.2	8.6	7.6	4.5	7.7	7.9	9.2	8.2
Rociletinib	EGFR(L858R/T790M) inhibitor	B. Kinase inhibitor	6.6	7.9	3.4	2.9	3	1.1	7.2	7.7
FRAX486	PAK1, 2, 3 inhibitor	B. Kinase inhibitor	0	0	1.9	0.5	1.4	3.2	7.6	9.7
GNE-7915	LRRK2 inhibitor	B. Kinase inhibitor	0	2.6	0	0	0	0	0	0
Taselisib	PI3K alpha, delta, (gamma) selective inhibitor	B. Kinase inhibitor	7.4	4.7	6.6	0.2	3.5	5.6	4.2	2.8
GSK2656157	PERK inhibitor	B. Kinase inhibitor	0	0.9	0.1	0	3.7	0	0	0
TAK-530	pan-RAF inhibitor	B. Kinase inhibitor	5	8.2	2.6	0	0	2.6	3.5	0
Uprosertib	AKT inhibitor	B. Kinase inhibitor	1.2	0	0	0	0	0.5	1.1	0
AT13148	p70S6K, PKA, ROCK (AKT) inhibitor	B. Kinase inhibitor	1.4	0	4	0	0.6	1.7	2.1	0
Cerdulatinib	JAK, SYK inhibitor	B. Kinase inhibitor	0	0	0.1	0	4	0	4.6	0.8
Filgotinib	JAK1-selective inhibitor	B. Kinase inhibitor	0	0	4.5	0	5.9	0	0.7	4.5
Afuresertib	AKT1-selective inhibitor	B. Kinase inhibitor	1.5	1.9	2.3	0	0.5	1	1.5	0
PF-06463922	ALK, ROS1 inhibitor	B. Kinase inhibitor	0.9	2.4	0.6	0	0	0	0.2	0.1
TEW-7197	TGF-? receptor ALK4/ALK5 inhibitor	B. Kinase inhibitor	0.7	0	0	0	0	0	0	0
Ravoxertinib	ERK inhibitor	B. Kinase inhibitor	11.9	12.4	5.6	5.2	1.9	13.1	12	1.7
KD025	ROCK2 inhibitor	B. Kinase inhibitor	18.9	13	3	0	7.5	1.6	5.4	2.6
Merestinib	Met inhibitor	B. Kinase inhibitor	0	0	0	0	2.2	0.4	0	0
Poziotinib	pan-HER inhibitor	B. Kinase inhibitor	0	0	0	0	0	0	0	2.2
Spebrutinib	BTK inhibitor	B. Kinase inhibitor	0.9	1	1	0	0.9	0.7	1.1	2.1
VS-4718	FAK inhibitor	B. Kinase inhibitor	9.2	12.5	7.2	6.3	6.7	4.5	7.8	3
Ulixertinib	ERK inhibitor	B. Kinase inhibitor	15	17.1	7.6	9.7	4.1	13.3	12.6	4.2
LY3009120	pan-RAF inhibitor	B. Kinase inhibitor	19.9	25.4	14.4	15.2	10.2	20.3	25.4	7.4
Pexidartinib	KIT, CSF1R, FLT3 inhibitor	B. Kinase inhibitor	1	3	1.1	0	4.5	0.4	2.4	0.2
Prexasertib	Chk1 inhibitor	B. Kinase inhibitor	10.5	19.1	26.6	28.7	27.7	8.6	24.1	28.6
Decernotinib	JAK3 inhibitor	B. Kinase inhibitor	0.2	0	0	0	0	0.3	0	0
A-419259	HCK and other SRC family kinase inhibitor	B. Kinase inhibitor	6.6	7.7	7.2	5	9.2	8	9.4	10.1
CCT196969	pan-RAF/Src inhibitor	B. Kinase inhibitor	11.6	14.5	4.2	4.5	5.3	10.3	12.6	10.7
Gilteritinib	FLT3/AXL inhibitor	B. Kinase inhibitor	3.7	5	1.9	1.7	1.8	2.7	2.8	0
Peficitinb	JAK3-selective inhibitor	B. Kinase inhibitor	0	0	0	0	0	0.6	0	0
DEL-22379	ERK dimerization inhibitor	B. Kinase inhibitor	12.6	5.6	5	4.6	11.1	8.6	8.8	5.9
AMG319	PI3Kdelta inhibitor	B. Kinase inhibitor	1.7	0	0.6	0	0	0	0	0
ABC294640	Sphingosine kinase 2 inhibitor	B. Kinase inhibitor	2	7.6	1.2	2	4.3	2.6	6.1	5.2
Radotinib	ABL, PDGFR inhibitor	B. Kinase inhibitor	5	8.6	2.6	0	0	0	0	0
Ripasudil	ROCK inhibitor	B. Kinase inhibitor	0	0	0	0	0	0	0.1	0
CC-223	mTOR inhibitor	B. Kinase inhibitor	7.4	5.1	5.9	3.1	4.2	5.2	7.1	4.1
CC-115	mTOR/DNA-PK inhibitor	B. Kinase inhibitor	10.7	8.5	9.5	9.8	5	6.5	10.4	8.2
OTS-964	TOPK inhibitor	B. Kinase inhibitor	11.4	13.1	13.6	13.8	15.7	15.6	17.7	20
RO5126766	dual RAF/MEK inhibitor	B. Kinase inhibitor	6.3	10.7	0.2	4.2	0	3.2	3.2	0.6
TGR-1202	PI3Kdelta inhibitor	B. Kinase inhibitor	0.9	0	0	0	1	0	0	0.9
AZD6738	ATR inihibitor	B. Kinase inhibitor	3.4	9.7	7	10.8	14.8	2.7	10.2	19.3
Entrectinib	TRK, ROS1, ALK inhibitor	B. Kinase inhibitor	0	0	0	0	0	0	0	0
LY3023414	PI3K/mTOR/DNA-PK inhibitor	B. Kinase inhibitor	9.6	8.9	9.3	7.3	7.5	7.9	12	10.4
Tirabrutinib	BTK inhibitor	B. Kinase inhibitor	0	0	0	0	0	0	0	2
THZ2	CDK7 inhibitor	B. Kinase inhibitor	15.7	23.7	24.3	19.6	19.7	21.2	23.4	30.6
Glesatinib	MET, AXL, TIE, VEGFR, RON inhibitor	B. Kinase inhibitor	0.4	0	0	0	0	0	0	0
Sitravatinib	RET, TRK, PDGFR, VEGFR, KIT, DDR... inhibitor	B. Kinase inhibitor	2	2.6	2.4	0	1.9	2.3	2.1	0.6
BGB-283	Raf inhibitor	B. Kinase inhibitor	12.1	16.5	6.2	7.4	4.5	16.5	15.6	4
Asciminib	Allosteric ABL inhibitor, blocks myristoyl binding	B. Kinase inhibitor	0.6	0.1	0	0	0.3	0	0	0
Brigatinib	ALK inhibitor, including gatekeeper mutant ALK	B. Kinase inhibitor	0.9	3.3	1.6	0.2	3.1	0.5	1.5	1.1
Selonsertib	ASK1 inhibitor	B. Kinase inhibitor	0	0	0	0	0	0	0	0
Serabelisib	PI3Kalpha selective inhibitor	B. Kinase inhibitor	0.5	0.3	0	0	0	0	0.1	0
Olmutinib	EGFR(L858R/T790M) inhibitor	B. Kinase inhibitor	0	0	0	0	0	0	0	0.8
Altiratinib	MET/Tie-2 inhibitor	B. Kinase inhibitor	6.2	9	7.7	0	6.1	0	5	6.4
AZD0156	ATM inihibitor	B. Kinase inhibitor	0.4	0	0	0	0	0	0.3	0
Acalabrutinib	BTK inhibitor	B. Kinase inhibitor	1	2.2	3.4	0	0	0	0	0
AZD3759	EGFR inhibitor, BBB penetrable	B. Kinase inhibitor	0	0	0	0	0	0	0	0
LY-2584702	p70S6K inhibitor	B. Kinase inhibitor	0	0	0	0	0	0	0	0
NVP-BHG712	EphB4 inhibitor	B. Kinase inhibitor	6.8	10.6	3.6	0	4.7	1.3	1.9	0
AMG-337	Met inhibitor	B. Kinase inhibitor	0	0	0	0	0	0	0	0
GDC-0084	PI3K/mTOR inhibitor	B. Kinase inhibitor	9.6	8.4	7.8	8.1	7.7	7.7	8.4	9.4
PF06650833	IRAK4 inhibitor	B. Kinase inhibitor	1.1	0.2	0	0	0.6	0	1.7	1.4
Amcasertib	Cancer stem cell kinase inhibitor	B. Kinase inhibitor	7.4	4.1	8.8	0	8.2	1.9	4.5	0.2
PIM-447	PIM1, 2, 3 kinase inhibitor	B. Kinase inhibitor	5	1.9	4.6	0	5.6	2.7	4.1	0
Ensartinib	ALK inhibitor	B. Kinase inhibitor	0.5	2.6	1.5	0	0.4	0	0.7	1.6
GSK2256098	FAK inhibitor	B. Kinase inhibitor	0.2	1.5	0	0	0	0	0.1	0.5
GDC-0853	BTK inhibitor	B. Kinase inhibitor	0	0	0	0	0	0	0	0
Erdafitinib	FGFR inhibitor	B. Kinase inhibitor	0	0	0	0	0.8	0	0	2.4
Larotrectinib	TRK inhibitor	B. Kinase inhibitor	0	0	0	0	0	0	0	0
Senexin B	CDK8/19 inhibitor	B. Kinase inhibitor	1	1.2	0.1	0	0.9	0	0	0
Upadacitinib	JAK1-selective inhibitor	B. Kinase inhibitor	3.6	3.1	3.6	0	2.1	0.3	0	0
Tacrolimus	Binds FKBP12, causes inhibition of calcineurin	C. Rapalog	1.9	1.3	0.1	0	0.1	0	0	0.6
Everolimus	binds FKBP12, causes inhibition of mTORC1	C. Rapalog	2.2	4.7	3.6	0	0	3	4.9	0
Temsirolimus	binds FKBP12, causes inhibition of mTORC1	C. Rapalog	4	0	4.4	0	0	2.5	6	0
Sirolimus	binds FKBP12, causes inhibition of mTORC1	C. Rapalog	0.2	0.2	1.2	0	0	0.9	4.5	0
Ridaforolimus	binds FKBP12, causes inhibition of mTORC1	C. Rapalog	0.9	0	2.7	0	0	3.8	7.6	0
Dexamethasone	Glucocorticoid, immunomodulatory agent	D. Immunomodulatory	0	0	0	0	0	0	0	0
Thalidomide	Immunosuppressant	D. Immunomodulatory	0	0	0	0	0	0	0	0
Imiquimod	Immunomodulatory agent, TLR7 agonist	D. Immunomodulatory	0	0	0	0	0.1	0	0	4.7
Methylprednisolone	Glucocorticoid, immunomodulatory agent	D. Immunomodulatory	0	1.2	0	0	0	0.4	0	1
Prednisolone	Glucocorticoid, immunomodulatory agent	D. Immunomodulatory	0.3	2.8	0	0	0	0	0	0
Bimatoprost	Prostaglandin analog	D. Immunomodulatory	0	0	0	0	0	0	0	0
Lenalidomide	Immunomodulatory	D. Immunomodulatory	0	0	0	0	0	0	0	0
Pomalidomide	Immunomodulatory agent, anti-angiogenic	D. Immunomodulatory	0	0	0	0	0	0	0	0
VGX-1027	Nitric oxide-donating immunomodulator	D. Immunomodulatory	0	0	0	0	0	0	0	0
GDC-0919	IDO inhibitor	D. Immunomodulatory	0.4	0.7	1.1	0	1.2	0.5	0	0.3
Tasquinimod	S100A9 inhibitor, immunomodulatory, anti-angiogenic	D. Immunomodulatory	0.9	0.2	0.4	0	0	0	0	0
Epacadostat	IDO inhibitor	D. Immunomodulatory	0.5	1	0.5	0	0.7	0	0	0
Resatorvid	TLR4 inhibitor	D. Immunomodulatory	0	0	0	0	0	0	0	0
Resiquimod	TLR7/TLR8 agonist	D. Immunomodulatory	0	0	0.2	0	0.4	0	0	0.1
Motolimod	TLR8 agonist	D. Immunomodulatory	0.5	1.1	1.3	0	2.8	0	0	1.6
Pirfenidone	Antifibrotic and anti-inflammatory	D. Immunomodulatory	0	0	0	0	0	0	0	0
Vesatolimod	TLR7 agonist	D. Immunomodulatory	0	0	0.8	0	0	0	0	0
CC122	IMiD immunomodulator	D. Immunomodulatory	0	0.2	1.3	0	0	0	0	0
Tretinoin	Retinoic acid receptor agonist	E. Differentiating/ epigenetic modifier	0	0.7	0.8	0	0	0	0	5.7
Bexarotene	Antineoplastic agent; retinoid specifically selective for retinoid X receptors	E. Differentiating/ epigenetic modifier	1.3	2.9	0.4	0	0	2.3	0	0
Veliparib	PARP inhibitor	E. Differentiating/ epigenetic modifier	0.7	0.6	0	0	0	0.2	0.9	0
Decitabine	Nucleoside analog DNA methyl transferase inhibitor	E. Differentiating/ epigenetic modifier	0	0	3.4	0	0	0	0.7	0
Tipifarnib	Farnesyltransferase inhibitor	E. Differentiating/ epigenetic modifier	7.4	11.2	6.2	3.6	3.4	5	10.4	21.1
Rucaparib	PARP inhibitor	E. Differentiating/ epigenetic modifier	0.8	0.5	0.7	0	0	0	3.8	0.6
Belinostat	HDAC inhibitor	E. Differentiating/ epigenetic modifier	9.4	12.5	13.9	13.6	5.7	10.6	17.7	7.9
Tacedinaline	HDAC inhibitor	E. Differentiating/ epigenetic modifier	1.6	2.7	1.7	0	1.5	0	0	0
Panobinostat	HDAC inhibitor	E. Differentiating/ epigenetic modifier	16.2	14.9	12.1	16.8	9.3	12.9	19.6	10.1
Vorinostat	HDAC inhibitor	E. Differentiating/ epigenetic modifier	5.6	9.2	8.4	6.1	4.4	7.9	9.1	0.7
Entinostat	HDAC inhibitor	E. Differentiating/ epigenetic modifier	4.5	6.6	8.2	7.9	0.1	8.7	11.4	1.8
Olaparib	PARP inhibitor	E. Differentiating/ epigenetic modifier	0	0	0	0	3.9	1	7.5	0.4
Arsenic(III) oxide	Thioredoxin reductase inhibitor; cytotoxic chemotherapeutic	E. Differentiating/ epigenetic modifier	0	0	0	0	0	0	0	0
Azacitidine	Nucleoside analog DNA methyl transferase inhibitor	E. Differentiating/ epigenetic modifier	3.1	8.6	4.7	1.6	0.1	0.4	4.2	2.6
XAV-939	Tankyrase-1 and -2	E. Differentiating/ epigenetic modifier	0	0	0	0	0	0	0	0
Valproic acid	HDAC inhibitor	E. Differentiating/ epigenetic modifier	0.2	0.3	0	0	0	0	0	0
Niraparib	PARP inhibitor	E. Differentiating/ epigenetic modifier	1.4	0	0	0	0	0	6.9	0
Mocetinostat	HDAC inhibitor (HDAC1 & 2-selective)	E. Differentiating/ epigenetic modifier	6.7	8.4	11.4	9.4	1.7	9.9	11.9	6.4
Quisinostat	HDAC inhibitor	E. Differentiating/ epigenetic modifier	13.4	11.3	10.6	13.5	5.7	10.7	16.3	9
JQ1	BET family inhibitor	E. Differentiating/ epigenetic modifier	8.3	10.2	10.2	4.6	0	5.6	13.8	8.3
Tubacin	HDAC6 inhibitor	E. Differentiating/ epigenetic modifier	0.9	0	0.2	0.8	3.9	0	4.7	4.9
Tubastatin A	HDAC6 inhibitor	E. Differentiating/ epigenetic modifier	0.6	0.6	0	1	0	1.3	2.2	2
StemRegenin 1	AHR antagonist, stem cell regenerating	E. Differentiating/ epigenetic modifier	1.5	3.4	3.6	0	1.3	0	2.5	1.1
PFI-1	BET family inhibitor	E. Differentiating/ epigenetic modifier	4.7	6	4.1	0.1	0.1	2.8	6.2	4
I-BET151	BET family inhibitor	E. Differentiating/ epigenetic modifier	5.2	4.7	5	0.3	0	3.1	8.7	4.6
Roxadustat	HIF prolyl hydroxylase inhibitor	E. Differentiating/ epigenetic modifier	0	0	0	0	2.1	0	0	0
Lomeguatrib	O6-methylguanine-DNA methyltransferase inhibitor	E. Differentiating/ epigenetic modifier	0	0	0	0	0	0	0	0
IOX-2	PHD2 inhibitor	E. Differentiating/ epigenetic modifier	0	0	0	0	0.2	0	0	0
GSK-J4	JMJD3 (histone demethylase) inhibitor	E. Differentiating/ epigenetic modifier	1	20.9	1.3	0	2.3	0	3.2	11.2
UNC1215	L3MBTL3 inhibitor	E. Differentiating/ epigenetic modifier	0	0	0	0	0	0	0	0
SGC0946	DOT1L inhibitor	E. Differentiating/ epigenetic modifier	1.4	6.1	0.8	0	2	0	0	0
UNC0642	G9a/GLP inhibitor	E. Differentiating/ epigenetic modifier	4.5	0.7	2.5	4.1	5.1	2	4.5	4
GSK343	EZH2 inhibitor	E. Differentiating/ epigenetic modifier	0.1	0.2	0	0.1	0	0	0	0
UNC0638	G9a/GLP inhibitor	E. Differentiating/ epigenetic modifier	6.9	4.4	2.8	5.9	5.9	5.8	5.8	6.6
C646	p300/CREB-binding protein (CBP) inhibitor	E. Differentiating/ epigenetic modifier	0	4.6	0	0	0.7	0	0	2.1
Rocilinostat	HDAC-6 selective inhibitor	E. Differentiating/ epigenetic modifier	2.8	6.4	6.6	3.4	2.3	3.7	5.7	2
Pracinostat	HDAC inhibitor	E. Differentiating/ epigenetic modifier	14.5	13.3	14	14	9.1	12.9	16.8	9.2
AR-42	HDAC inhibitor	E. Differentiating/ epigenetic modifier	9.8	11.8	11.6	12.7	3.9	10.3	14	6
Lonafarnib	Farnesyl transferase inhibitor	E. Differentiating/ epigenetic modifier	9.4	18.2	8.1	5.3	12.1	8.1	13	30.9
EPZ-5687	EZH2 inhibitor	E. Differentiating/ epigenetic modifier	0	2.8	0.5	0	0	0	0	2.6
IOX-1	2-Oxoglutarate Oxygenase Inhibitor	E. Differentiating/ epigenetic modifier	0.4	0.8	0.9	0	0	0.8	4.3	0
Tazemetostat	EZH2 inhibitor	E. Differentiating/ epigenetic modifier	0	0	1.3	0	0	0	0	1.5
Pinometostat	DOT1L inhibitor	E. Differentiating/ epigenetic modifier	0	0	0	0	0	0	0	0
GSK2801	BAZ2B/A bromodomain inhibitor	E. Differentiating/ epigenetic modifier	0.1	0	0	0	0	0	0	0.7
SGC-CBP30	CREBBP/EP300 bromodomain inhibitor	E. Differentiating/ epigenetic modifier	4.9	7.4	3	0.1	0	0.9	5.2	3.6
Birabresib	BET family inhibitor	E. Differentiating/ epigenetic modifier	6.2	7.6	6.7	0	0	2.9	12.1	4.5
CUDC-907	HDAC1/2/3/10, PI3Kalpha inhibitor	E. Differentiating/ epigenetic modifier	33.1	36.9	32.8	33.1	20.8	28	38.5	22.5
RGFP966	HDAC3 inhibitor	E. Differentiating/ epigenetic modifier	0	0.5	1.9	0	0	0	0	1.6
Talazoparib	PARP1/2 inhibitor	E. Differentiating/ epigenetic modifier	0.4	2.3	2.3	0	0	0.1	11.7	0
Resminostat	HDAC1, 3, 6 inhibitor	E. Differentiating/ epigenetic modifier	6.9	6.5	7.3	7.9	2.7	4.8	9.7	2.7
PTC-209	BMI-1 inhibitor	E. Differentiating/ epigenetic modifier	5.1	11.2	5	4.2	7.6	4.6	12.4	13.7
Molibresib	BET family inhibitor	E. Differentiating/ epigenetic modifier	3.8	4.8	5	0.5	0	1.8	6.5	3.8
UM729	Enhancer of aryl hydrocarbon receptor (AhR) antagonists	E. Differentiating/ epigenetic modifier	1	2.5	0	0	0	0.6	0	0
BAY 87-2243	HIF1alpha inhibitor	E. Differentiating/ epigenetic modifier	0.2	6.6	0	0	25.9	1.6	5.5	12.3
Givinostat	HDAC inhibitor	E. Differentiating/ epigenetic modifier	4.3	5.2	5.8	5.6	2.2	4.9	6.6	2
PCI-34051	HDAC8 inhibitor	E. Differentiating/ epigenetic modifier	0	0.3	0	0	0.6	0.2	1.6	0
Romidepsin	HDAC inhibitor	E. Differentiating/ epigenetic modifier	28.1	29.7	26.5	30.4	17.9	29	30	18.6
Abexinostat	HDAC1-selective inhibitor	E. Differentiating/ epigenetic modifier	15.9	14.6	14.7	15.9	9.1	13	17	10
GSK2879552	LSD1 inhibitor	E. Differentiating/ epigenetic modifier	0	0	0	0	0	0	0	0
EPZ015666	PRMT5 inhibitor	E. Differentiating/ epigenetic modifier	0.4	1.4	0.5	0	0	0.3	0	4.7
Enasidenib	IDH2-R140Q inhibitor	E. Differentiating/ epigenetic modifier	3.1	0	0	1.9	0	0	0	0
ARV-825	BET-targeting PROTAC	E. Differentiating/ epigenetic modifier	4.7	4.8	6.1	2.9	0	3.4	8.3	14.2
dBET1	BET-targeting PROTAC	E. Differentiating/ epigenetic modifier	3.5	7.1	4.6	0	0	3	10.3	9.1
Ivosidenib	IDH1 R132H/R132C inhibitor	E. Differentiating/ epigenetic modifier	0	0	0.3	0	0	0	0	0
CPI-0610	BET family inhibitor	E. Differentiating/ epigenetic modifier	5.2	4.8	0	1	0	2.8	6.6	3.8
CPI-360	EZH2 inhibitor	E. Differentiating/ epigenetic modifier	0.2	0	0.6	0	0	0	0	0
Mivebresib	BET family inhibitor	E. Differentiating/ epigenetic modifier	16.3	16.2	15.8	9	0.4	12.2	24.2	17
A-366	G9a/GLP inhibitor	E. Differentiating/ epigenetic modifier	0	0.4	0.5	0	2.7	0.6	2.3	3.8
Acitretin	Retinoid receptor agonist	E. Differentiating/ epigenetic modifier	0	1.3	1.6	0	0	0	0	2.6
Tucidinostat	HDAC1/2/3/10 inhibitor	E. Differentiating/ epigenetic modifier	5.1	7.7	7.2	5	0	5.6	7.8	1.9
Vidofludimus	DHODH inhibitor	E. Differentiating/ epigenetic modifier	0	0.3	0	0	0	0	1.3	0.4
ML390	DHODH inhibitor	E. Differentiating/ epigenetic modifier	0	6.7	1.2	0	0	2.8	6.8	0
EPZ031686	SMYD3 inhibitor	E. Differentiating/ epigenetic modifier	0	0.7	0	0	0	0.2	0	0.3
BAY-1436032	IDH1 R132H/R132C inhibitor	E. Differentiating/ epigenetic modifier	0	4.5	0	0	0	0	0	0
Goserelin	Gonadotropin releasing hormone superagonist	F. Hormone therapy	0	0	0	0	0	0	0	0
Raloxifene	Selective estrogen receptor modulator	F. Hormone therapy	2.1	4.7	1.8	0	1.9	1.3	2	0
Letrozole	Aromatase inhibitor	F. Hormone therapy	0	0	0	0	0	0	0	0
Anastrozole	Aromatase inhibitor	F. Hormone therapy	0	0	0	0	0	0	0	0
Bicalutamide	Nonsteriodal antiandrogen	F. Hormone therapy	0	1.7	0	0	0.8	0.1	0	0
Aminoglutethimide	Anti-steroid, aromatase inhibitor	F. Hormone therapy	0	0	0	0	0	0	0	0
Clomifene	Selective estrogen receptor modulator	F. Hormone therapy	4.1	5.6	6.3	4.2	5.2	6.8	6.1	5.8
Finasteride	type II 5-alpha reductase inhibitor	F. Hormone therapy	0	0	0	0	0	0	0	0
Flutamide	Nonsteroidal antiandrogen	F. Hormone therapy	0	0.5	0	0	0.5	0	0	0.1
Fulvestrant	Estrogen receptor antagonist	F. Hormone therapy	0	0	0	0	0	0	0	0
Megestrol acetate	Progestogen	F. Hormone therapy	0	1	0	0	0	0	0	0
Tamoxifen	Estrogen receptor antagonist	F. Hormone therapy	3.7	5.6	4.4	0	2.3	2.4	3.8	0
Nilutamide	Nonsteroidal antiandrogen	F. Hormone therapy	0	0.4	0	0	0	0	0	1.1
Exemestane	Aromatase inhibitor	F. Hormone therapy	0	0	0	0	0.3	0	0.2	1.4
Abiraterone	P450 17alpha-hydroxylase-17,20-lyase inhibitor	F. Hormone therapy	0	0	0	0	0	0	0	0
Toremifene	selective estrogen receptor modulator	F. Hormone therapy	5.8	7.8	6	1.6	3.4	4.4	4.3	1.1
Lasofoxifene	Selective estrogen receptor modulator	F. Hormone therapy	0	0	0	0	0	0	0	0
4-hydroxytamoxifen	Selective estrogen receptor modulator	F. Hormone therapy	6.6	7.4	7.8	2.8	7.9	4.5	3.9	0
Enzalutamide	AR antagonist	F. Hormone therapy	0.2	0.3	0	0	0.9	0	0	0.1
Orteronel	CYP17A1, androgen synth inhib.	F. Hormone therapy	0	0	0	0	0	0	0	0
Apalutamide	AR antagonist	F. Hormone therapy	0	0	0	0	0	0	0	0
ODM-201	AR antagonist	F. Hormone therapy	0	2.8	1.1	0	0.2	0	0	1.3
AT 101	Bcl-2 family inhibitor	G. Apoptotic modulator	12.3	0	9.8	12.3	14.3	10.8	17.6	15.2
Navitoclax	Bcl-2/Bcl-xL inhibitor	G. Apoptotic modulator	4	12	0	0	0	0	0	0
Sepantronium bromide	Survivin inhibitor	G. Apoptotic modulator	21.9	41	22.3	36.2	35.2	34.4	43.2	34.6
APR-246	p53 activator, thioredoxin reductase 1 inhibitor	G. Apoptotic modulator	0	0	0	0	0	0	0	0
PAC-1	procaspase-3 activator	G. Apoptotic modulator	0	0	0	0	2.8	1.5	3.4	1.6
AT-406	XIAP, cIAP1, cIAP2 inhibitor	G. Apoptotic modulator	9.7	0	2.2	0.1	0	0	0	1.9
Venetoclax	Bcl-2-selective inhibitor	G. Apoptotic modulator	0	3.6	0	0	0	0	0	0
Birinapant	IAPs, SMAC mimetic	G. Apoptotic modulator	8	1.4	3	3.9	0	0	0	0
NVP-LCL161	IAPs, SMAC mimetic	G. Apoptotic modulator	14.9	4.5	3.9	0.2	2.4	0.9	0	3
Selinexor	XPO1/CRM1 inhibitor	G. Apoptotic modulator	9.6	11.5	8.4	13.3	8.2	9.2	18.7	12.4
Idasanutlin	p53-MDM2 inhibitor	G. Apoptotic modulator	3.7	19.7	0.3	0	0	0	22.7	3.4
WEHI-539	Bcl-XL inhibitor	G. Apoptotic modulator	0	0	0	0	0	0	0	0
AMG-232	MDM2 inhibitor	G. Apoptotic modulator	1.8	10.5	0	0	0	0	19	0
Sabutoclax	pan-Bcl-2 family inhibitor	G. Apoptotic modulator	13	0.4	5.6	9.2	18	11.1	24.6	27.6
Verdinexor	XPO1/CRM1 inhibitor	G. Apoptotic modulator	4.2	5.3	4	2.3	2	5	9.3	4.1
A-1210477	MCL-1 inhibitor	G. Apoptotic modulator	8	7.8	7.8	4.6	5.4	5.6	6.4	6.7
SAR405838	MDM2 inhibitor	G. Apoptotic modulator	3.1	16.6	0	0	0	0	15.9	2.2
A-1331852	Bcl-XL inhibitor	G. Apoptotic modulator	1.5	6.7	0	0	0	0	0	0
A-1155463	BCL-XL inhibitor	G. Apoptotic modulator	4.6	16.7	0.7	0	0	0	0.2	0.5
NVP-CGM097	p53-MDM2 inhibitor	G. Apoptotic modulator	7.6	13.1	5	3.7	6.8	6.2	18	5.1
Necrostatin 2	Necroptosis inhibitor	G. Apoptotic modulator	0	0	0	0	0	0	0	0
Eltanexor	XPO1/CRM1 inhibitor	G. Apoptotic modulator	9.5	18.4	11.8	15.2	11.2	14	19.3	14.8
S-63845	MCL-1 inhibitor	G. Apoptotic modulator	3.2	8.7	1.9	5.3	0	0	0	16.9
Lovastatin	HMG-CoA reductase inhibitor	H. Metabolic modifier	0	0.1	0	0	0.6	0	1.8	2.1
Metformin	AMPK activator	H. Metabolic modifier	0	0	0	0	0	0	0	0
Simvastatin	HMG CoA reductase inhibitor	H. Metabolic modifier	0	1	0.3	0.1	1	0	4.5	2.8
Disulfiram(+CuCl2)	alcohol dehydrogenase inhibitor	H. Metabolic modifier	0	0	0	0	8	0	3.9	0
Methotrexate	Antimetabolite; Anti-folate agent	H. Metabolic modifier	0	0	0	0	0	9	14.4	27.7
Pravastatin	HMG CoA reductase inhibitor	H. Metabolic modifier	0.8	0	0	0	0	0	0	0
Pemetrexed	Dihydrofolate reductase inhibitor	H. Metabolic modifier	0.6	0	0.1	0	0	6.6	7.4	24.5
Daporinad	NAMPT inhibitor	H. Metabolic modifier	16.6	14.5	10.3	11.3	27.1	16.8	17.5	32.7
Atorvastatin	HMG CoA reductase inhibitor	H. Metabolic modifier	0	1.5	0	1.1	4.4	1	7.6	5.8
CPI-613	pyruvate dehydrogenase, alpha-ketoglutarate dehydrogenase inhibitor	H. Metabolic modifier	0	0	0	0	0	0	0	0
Pevonedistat	NAE inhibitor	H. Metabolic modifier	6.2	12.4	7.8	11.7	11.7	7	20	10.9
AVN944	IMPDH inhibitor	H. Metabolic modifier	8.1	10.5	12.8	4.8	8.4	13.3	18.9	10.4
TH588	MTH1 inhibitor	H. Metabolic modifier	0	2.2	0	0	4.3	0	0.9	0
URB597	FAAH inhibitor	H. Metabolic modifier	0	0	0	0	0	0	0	0
Triapine	ribonucleotide reductase inhibitor	H. Metabolic modifier	0.4	0.6	3.2	0	0	2.5	5.3	1.9
AZD3965	MCT1 inhibitor	H. Metabolic modifier	0	0	0.3	0	0	0	0	8
Erastin	VDAC inhibitor, induces ferroptosis	H. Metabolic modifier	7.6	5.8	0	1.3	12	0	10.8	6.2
RSL3	GPX4 inhibitor, induces ferroptosis	H. Metabolic modifier	0	0	0	0	0	0	0	0
SB 743921	Mitotic inhibitor. Eg5/KSP inhibitor	I. Kinesin inhibitor	3.9	2.1	5.4	10	4.5	0.9	4.3	7.7
GSK923295	CENP-E inhibitor	I. Kinesin inhibitor	7.3	6.3	4.7	13.5	9.5	5.3	13.7	19.2
Filanesib	KSP/Eg5 inhibitor	I. Kinesin inhibitor	4.7	10	11.3	16.5	23.3	4.5	17.4	12.5
Litronesib	Eg5 inhibitor	I. Kinesin inhibitor	2.4	8.6	10.2	13.1	23.7	2.2	18.9	18.8
Celecoxib	Selective COX-2 inhibitor	J. NSAID	0	0	0	0	0	0	0	0
BIIB021	HSP90 inhibitor	K. HSP inhibitor	11.6	15.5	7.8	10.9	8.7	8.9	17.5	13.2
Luminespib	HSP90 inhibitor	K. HSP inhibitor	10.7	21.4	8.1	9.3	9.7	9.2	20.3	15.2
VER 155008	HSP70 inhibitor	K. HSP inhibitor	4.2	6.8	1	0	0	5.5	5.1	2.7
Ganetespib	HSP90 inhibitor	K. HSP inhibitor	11.2	21	7	12.8	9.9	8.5	17.1	15.2
CUDC-305	HSP90 inhibitor	K. HSP inhibitor	9.7	13	5.3	10.7	7.2	8.6	16.1	13.8
Onalespib	HSP90 inhibitor	K. HSP inhibitor	7.1	14.2	4.2	8	5.7	6.9	15	13.3
Sonidegib	Smothened (Hh) inhib	L. Hedgehog inhibitor	1.5	4.1	0.1	0	2.5	0	0.2	4.1
Vismodegib	Smothened (Hh) inhibitor	L. Hedgehog inhibitor	0	0	0	0	0	0	0	0
Glasdegib	Smo inhibitor	L. Hedgehog inhibitor	0	0	0	0	0	0	0	0
Taladegib	Smothened (Hh) inhib	L. Hedgehog inhibitor	0.4	0	0	0	0	0	0	0
Saridegib	Smothened (Hh) inhib	L. Hedgehog inhibitor	0	0	0	0	0	0	0.5	0
Pilocarpine	Non-selective muscarinic receptor agonist	X. Other	0	1.5	0	0	0	0	0	0
Anagrelide	PDE-3, PLA2 inhibitor	X. Other	0	1.8	0	0	0	0	0	9.6
Miltefosine	Antimicrobial, inhibits PI3K/AKT	X. Other	0.4	6	1.2	2.1	2	1.8	6.2	5.9
Mepacrine	Unclear. PLA2 inhibitor. NF-kB inhibitor, p53 activator	X. Other	15.1	9.9	14.2	13.6	17	10.3	17.1	19.6
Deferoxamine	Iron chelator	X. Other	0.6	0	1.8	0	4.9	0.9	3.8	2.9
Digoxin	Cardiac glycoside	X. Other	3.3	13.3	9.7	5.9	10.4	6.6	10.6	12.9
Itraconazole	antifungal, hedgehog signaling inhibitor	X. Other	1.4	2.8	0	0	0.9	0	0	4.7
Tarenflurbil	Gamma-secretase inhibitor	X. Other	0	0	0	0	0	0	0	0
Plerixafor	CXCR4 antagonist	X. Other	0	0	0	0	0	0	0	0
Fingolimod	S1PR antagonist	X. Other	6.2	7.5	6.4	5.7	7	6.2	6.3	8.5
Galiellalactone	STAT3-DNA interaction inhibitor	X. Other	2.9	5.2	0.7	0	5.1	5.8	6.9	8.4
PF-3845	FAAH inhibitor	X. Other	0	0.1	0	0	4	0	1	3.8
MK-0752	gamma-secretase/notch inhibitor	X. Other	0	0	0	0	0	0	0	0
Varespladib	Secretory phospholipase A2 inhibitor	X. Other	0	0	0	0	0	0	0	0
1-methyl-D-tryptophan	Indolamine 2,3-dioxygenase 1 and 2 inhibitor	X. Other	0	0	0.6	0	0	0	0	0
TRAM-34	intermediate-conductance Ca2+-activated K+ channel inh.	X. Other	0	0	0	0	0	0	0	0
Rigosertib	Ras-Raf interaction inhibitor, contaminated by microtubile depolymerizer...	X. Other	7.6	15.5	18.6	17	22.6	9.5	21.4	19.9
Cilengitide	alphaVbeta3 integrin inhibitor	X. Other	0.7	0	1	0	2.5	2	0	0
NVP-LGK974	PORCN inhibitor	X. Other	0.2	0	0	0	2.7	0	0.5	0
NMS-873	p97/VCP inhibitor	X. Other	4.1	11.4	5	4.4	16.9	6.8	9.4	11.1
Darapladib	lipoprotein-associated phospholipase A2 inhibitor	X. Other	0.8	0	0.4	0.2	0	0.4	0	0
ML323	USP1-UAF1 inhibitor	X. Other	0	1.2	0	0	0.9	0	1.1	0.6
GSK2830371	Wip1 inhibitor	X. Other	0	4.6	0	0	0	0	0	0
BCI	Dusp6 inhibitor	X. Other	9.8	16.8	13.9	15.9	12.2	14.4	18.1	21.1
MST-312	Telomerase inhibitor	X. Other	6.1	10.3	4	6.7	6.8	8.4	16	11.4
SH-4-54	STAT3 inhibitor	X. Other	5.2	8.2	5.8	5.1	6.4	5.4	16.1	7.1
Marimastat	MMP-9, MMP-1, MMP-2, MMP-14, MMP-7 inhibitor	X. Other	0	0	0	0	0	0	0.6	0
Omaveloxolone	Nrf2 activator	X. Other	11.2	17.4	13.9	15.7	11.3	15.5	20.3	18.2
BRD7116	Leukemic stem cell inhibitor	X. Other	2.1	0.6	0	0	0	0	0	0.1
Napabucasin	CSC inhibitor, STAT3 mediated	X. Other	4.2	19.6	22.1	15.7	19.1	16.8	27	20.5
TIC10	ERK & AKT inhibitor, TRAIL inducer	X. Other	3.3	6.2	2.8	1.5	7.9	1	9.7	7.3
NVP-SHP099	SHP2 inhibitor	X. Other	0	4.2	0	0	0	0	0	0
Salinomycin	Ionophore	X. Other	6.4	6.9	13.2	2.1	9.9	9.5	18.3	19.1
E7820	Integrin alpha2 expression inhibitor	X. Other	1.9	5.5	0.7	0	0	0	5.3	0
JPH203	LAT1 inhibitor	X. Other	0	0	0.6	0	0	0	0	0

## Sheet: Table S1C
Supplemental Table S1C. Drug sensitivity and resistance testing (DSRT) data (selective DSS values) for FM-MEL PDCs and melanoma cell lines
DRUG_NAME	Mechanism/Targets	Drug Class	FM-MEL-2	FM-MEL-3	FM-MEL-6	SK-MEL-2	WM852	Bowes	SK-MEL-28	WM165
Idarubicin	Topoisomerase II inhibitor	A. Conv. Chemo	-4.7	-2.2	-5	-3.4	-8.3	-7.7	-4.7	2.3
Auranofin	Antirheumatic agent	A. Conv. Chemo	-9.55	-1.05	-7.45	-6.35	-4.45	2.35	-6.85	-0.55
Plicamycin	RNA synthesis inhibitor	A. Conv. Chemo	-9.4	-0.8	-14.7	-5.3	-18.9	4.3	-13.5	-6.4
Bortezomib	Proteasome inhibitor (26S subunit)	A. Conv. Chemo	-14.4	-0.1	0.5	-2	-16.7	-3.6	-1.2	-1.5
Clofarabine	Antimetabolite; Purine analog	A. Conv. Chemo	-23	-13.6	-15.8	-17.8	-16.8	-14.5	-14.6	-8.8
Vincristine	Mitotic inhibitor. Vinca alkaloid microtubule depolymerizer	A. Conv. Chemo	-7.85	0.25	-4.75	6.15	4.15	6.35	-2.25	7.85
Vinorelbine	Mitotic inhibitor. Vinca alkaloid microtubule depolymerizer	A. Conv. Chemo	-7.4	-2.6	8.2	10.5	8	16.5	-4.1	13.7
Vinblastine	Mitotic inhibitor. Vinca alkaloid microtubule depolymerizer	A. Conv. Chemo	-4.45	2.95	-5.05	10.35	4.85	12.85	-0.05	10.95
Cytarabine	Antimetabolite, interferes with DNA synthesis	A. Conv. Chemo	-8.1	-0.7	-2.8	-7.6	-10	-10	2.1	5.7
Fluorouracil	Antimetabolite	A. Conv. Chemo	1.6	0.3	0.6	-0.1	-0.1	-0.1	0.6	2.2
Mitoxantrone	Topoisomerase II inhibitor	A. Conv. Chemo	-7.5	-10.7	-9.2	-11.2	-9.1	-7.9	-8.5	2.2
Paclitaxel	Mitotic inhibitor, taxane microtubule stabilizer	A. Conv. Chemo	-1.15	5.45	7.25	10.05	14.05	16.85	5.05	15.75
Topotecan	Topoisomerase I inhibitor. Camptothecin analog	A. Conv. Chemo	-1.3	3.6	0.7	0.8	-6	-0.6	0.7	17.9
Temozolomide	Alkylating agent	A. Conv. Chemo	-0.1	-0.1	-0.1	-0.1	-0.1	-0.1	-0.1	-0.1
Mitotane	Antineoplastic agent	A. Conv. Chemo	0	0	0	0	0	1	0	0
Allopurinol	Xanthine oxidase inhibitor	A. Conv. Chemo	0	0	0	0	0	0	0	0
Hydroxyurea	Antineoplastic agent	A. Conv. Chemo	-2.85	3.95	-0.65	-2.85	-2.85	-0.45	-2.85	-2.75
Mercaptopurine	Antimetabolite	A. Conv. Chemo	0.1	0	0.5	0	5.5	1.9	3.8	7.3
Thioguanine	Antimetabolite; Purine analog	A. Conv. Chemo	1.45	-3.95	-1.35	-0.45	2.85	4.55	0.35	8.85
Epirubicin	Topoisomerase II inhibitor	A. Conv. Chemo	-3.05	-1.45	-0.45	-3.75	-4.45	-5.05	-1.65	5.25
SN-38	Active metabolite of irinotecan. Topoisomerase I inhibitor	A. Conv. Chemo	-4.75	8.05	3.15	0.75	-8.55	3.15	0.45	26.15
Raltitrexed	DHFR/GARFT/thymidylate synthase inhibitor	A. Conv. Chemo	0	0	0	0	0	23.9	3.9	8.4
ABT-751	Mitotic inhibitor. Colchicine site binding microtubule depolymerizer.	A. Conv. Chemo	0.05	1.75	5.25	5.05	4.95	7.05	1.75	6.35
Indibulin	Mitoric inhibitor. Microtubule depolymerizer	A. Conv. Chemo	0.45	5.15	5.95	2.75	4.35	10.15	3.05	6.85
Nelarabine	Nucleoside analog, DNA, RNA synth inhibitor	A. Conv. Chemo	-8.2	-8.2	-8.1	-8.2	-7.6	-8.2	-8.1	-8.2
Docetaxel	Mitotic inhibitor, taxane microtubule stabilizer	A. Conv. Chemo	-0.4	4	7.8	9.5	13.8	21.9	5.8	18.2
Pentostatin	Antimetabolite; Purine analog	A. Conv. Chemo	0	1.8	0	0	0	0	0	0
Floxuridine	Antimetabolite; Analog of 5-fluorouracil	A. Conv. Chemo	-0.85	-1.25	-0.05	-1.25	3.65	14.45	6.75	17.15
Gemcitabine	Antimetabolite; Nucleoside analog	A. Conv. Chemo	-2.65	1.65	3.35	-0.65	-6.95	-6.95	6.75	11.95
Teniposide	Topoisomerase II inhibitor	A. Conv. Chemo	0	0	0	0	0	0	0	0
Dactinomycin	RNA and DNA synthesis inhibitor	A. Conv. Chemo	-6.6	0	2.4	6.6	0.7	0.9	-1.3	14.4
Cladribine	Antimetabolite; Purine analog	A. Conv. Chemo	-15.6	-13.1	-11	-15.6	-15.5	-14.2	-14.8	-11.3
Mitomycin C	Antineoplastic anatibiotic; DNA crosslinker	A. Conv. Chemo	-5.35	-2.05	-4.75	-3.55	-5.55	-2.45	-3.65	0.65
Carboplatin	Platinum-based antineoplastic agent	A. Conv. Chemo	-2.85	-0.95	4.05	-1.75	-3.75	-3.75	-0.55	6.45
Cisplatin	Platinum-based antineoplastic agent	A. Conv. Chemo	-4.15	-2.55	-3.85	-3.95	-3.25	-2.75	0.85	10.85
Oxaliplatin	Platinum-based antineoplastic agent	A. Conv. Chemo	-5.95	-7.45	1.05	-6.35	-7.15	-4.85	-3.35	3.85
Daunorubicin	Topoisomerase II inhibitor	A. Conv. Chemo	-3.3	-1.8	-2.7	-5.4	-5.5	-5.6	-2.9	3.3
Etoposide	Topoisomerase II inhibitor	A. Conv. Chemo	-1.55	-0.45	1.25	-1.85	-4.05	-1.75	1.45	14.65
Doxorubicin	Topoisomerase II inhibitor	A. Conv. Chemo	-1.3	-1.2	-0.2	-3.1	-3.2	-3.8	-0.2	7.1
Valrubicin	Topoisomerase II inhibitor	A. Conv. Chemo	-7.6	-7.2	-5.2	-5.9	-9.3	-8	-6.1	7.1
Ixabepilone	Mitotic inhibitor. Epothilone microtubule stabilizer.	A. Conv. Chemo	-0.5	3.7	2.4	1.6	4.8	7.2	1	2.3
Fludarabine	Antimetabolite; Purine analog	A. Conv. Chemo	-11	-11.8	-9.3	-7.7	-12.4	-12.4	-11.3	-12.4
Bleomycin	Glycopeptide antibiotic; causes DNA breaks	A. Conv. Chemo	-0.75	1.85	-1.05	-3.15	-3.15	-2.25	-1.35	6.25
Carfilzomib	Proteasome inhibitor (20S subunit)	A. Conv. Chemo	-18.5	-12.1	-9.1	-7	-5	2.2	-12.5	0.1
Capecitabine	5-FU prodrug	A. Conv. Chemo	-0.15	-0.15	-0.15	-0.15	-0.15	-0.15	-0.15	-0.15
Chloroquine	Antimalaria agent; chemo/radio sensitizer	A. Conv. Chemo	-0.7	-2.8	-0.7	-3.1	-1.5	-3.1	-1.8	-0.4
Omacetaxine	Protein synthesis inhib (80 S ribosome)	A. Conv. Chemo	-6.25	-0.75	1.85	-8.45	-0.55	2.45	-4.25	0.55
Tosedostat	Aminopeptidase inhibitor	A. Conv. Chemo	4.2	4.2	5.8	3.2	-1.4	-0.7	4.6	4.7
8-chloro-adenosine	Nucleoside analog, RNA synthesis inhibitor	A. Conv. Chemo	-8.75	-6.35	-2.15	-1.95	-5.05	-4.45	-4.55	5.15
8-amino-adenosine	Nucleoside analog, RNA synthesis inhibitor	A. Conv. Chemo	7.1	6.2	8.2	8.6	5.8	4	10.3	10.9
Oprozomib	proteasome (20 S) inhibitor	A. Conv. Chemo	-8.6	2.4	1.5	-2.7	-1	2.4	-0.9	2.1
ONX-0914	LMP7 (immunoproteasome)	A. Conv. Chemo	-10.95	-5.25	-5.75	-8.85	-7.85	-3.25	-5.05	-5.65
Aldoxorubicin	Topoisomerase II inhibitor, Albumin binding	A. Conv. Chemo	-2.1	-0.5	0.1	-2.2	-2.7	-4.2	0.3	6.7
Ixazomib	20S proteasome inhibitor	A. Conv. Chemo	-8.35	0.35	3.75	-2.05	-12.35	-4.45	-3.65	-2.85
Amsacrine	DNA intercalation, Topo II inhibitor	A. Conv. Chemo	-6.25	-5.35	-5.65	-8.35	-11.15	-10.65	-4.75	5.75
Cabazitaxel	Taxane microtubule stabilizer, antimitotic	A. Conv. Chemo	-6.25	0.35	4.25	6.95	12.45	16.45	1.25	15.35
Pixantrone	topoisomerase II inhibitor	A. Conv. Chemo	-4.05	-4.05	-3.25	-4.05	-2.75	0.75	-4.05	-3.35
Eribulin	Mitotic inhibitor, microtubule depolymerizer.	A. Conv. Chemo	-6.9	-2.3	6.8	8.7	11.1	11.9	-0.5	10.8
Trifluridine	Antimetabolite; Nucleoside analog	A. Conv. Chemo	0	0.1	0.8	0	0	0	2.7	3.5
VLX1570	proteasome deubiquitinase inhibitor	A. Conv. Chemo	-18.9	-8.1	-24.3	-11.8	-7.9	-2.9	-10.9	-2.7
Vinflunine	Mitotic inhibitor. Vinca alkaloid microtubule depolymerizer	A. Conv. Chemo	0.4	2.6	3.2	2.1	2.9	3	2.9	4
Gefitinib	EGFR inhibitor	B. Kinase inhibitor	0.85	0.65	0.95	-1.75	1.25	1.15	1.15	2.85
Imatinib	Abl, Kit, PDGFRB inhibitor	B. Kinase inhibitor	0.05	-0.75	-0.75	-0.75	-0.05	0.25	-0.55	-0.65
Vatalanib	VEGFR-1 & -2 inhibitor	B. Kinase inhibitor	0	0	0	0	0	0	0	0
Erlotinib	EGFR inhibitor	B. Kinase inhibitor	4.4	3.5	1.9	0	2.5	1.8	1.1	3.9
Lapatinib	HER2, EGFR inhibitor	B. Kinase inhibitor	0.6	0.2	0.1	0	0	1.1	0	0
BI 2536	PLK1 inhibitor	B. Kinase inhibitor	-5.45	-2.85	-0.45	3.35	10.85	12.55	-3.65	12.45
Palbociclib	CDK4/6 inhibitor	B. Kinase inhibitor	-2.4	-3.9	-2	-5.5	-3.1	-1.6	0.1	-0.4
AT9283	Aurora A & B, Jak2, Flt, Abl inhibitor	B. Kinase inhibitor	-4.55	-4.55	-4.55	-2.25	-1.65	3.45	-1.65	3.45
Selumetinib	MEK1/2 inhibitor	B. Kinase inhibitor	12.15	20.55	8.65	8.85	0.55	-4.35	13.85	12.95
Afatinib	EGFR inhibitor	B. Kinase inhibitor	-1.6	-1.1	-1.3	-1.6	-1.6	0.6	-1.6	-1.6
Dovitinib	FGFR inhibitor	B. Kinase inhibitor	-0.35	-0.35	-0.35	-0.35	-0.35	0.15	-0.35	-0.05
Crizotinib	ALK, c-Met inhibitor	B. Kinase inhibitor	-0.9	-0.9	-0.9	-0.9	-0.9	-0.9	-0.9	-0.9
Danusertib	Aurora, Ret, TrkA, FGFR-1 inhibitor	B. Kinase inhibitor	-7.9	-6.4	-5	-6.9	-4.7	2.5	-2.8	6.6
Foretinib	MET, VEGFR2 inhibitor	B. Kinase inhibitor	-0.25	-0.15	-2.45	-3.35	-1.15	1.75	-0.75	-0.75
SNS-032	CDK inhibitor	B. Kinase inhibitor	-9.2	-2.7	4.2	-2.7	-3.7	9.9	-3	3.1
Alvocidib	CDK inhibitor	B. Kinase inhibitor	-6.75	-0.75	-1.65	-2.45	-2.95	0.55	-1.25	1.05
Ponatinib	Broad TK inhibitor	B. Kinase inhibitor	5.35	6.65	2.05	1.95	3.75	6.65	2.45	5.85
Perifosine	AKT/PI3K inhibitor	B. Kinase inhibitor	-0.15	0.05	-0.35	-0.35	-0.35	-0.35	-0.35	-0.35
Motesanib	VEGFR, PDGFR, Ret, Kit inhibitor	B. Kinase inhibitor	0	0	0	0	0	0	0	0
Cediranib	KDR/Flt/VEGFR inhibitor	B. Kinase inhibitor	0	0	1.3	0	0	1.7	0	0
Tivozanib	VEGFR1, 2, 3, c-Kit, PDGFRB inhibitor	B. Kinase inhibitor	0.8	2.2	-2.1	-2.6	-1.5	0.2	0.5	0.5
AZD1775	Wee1 inhibitor	B. Kinase inhibitor	4.3	9.5	9.2	8	11.2	11.9	1	9.8
PF-00477736	Chk1 inhibitor	B. Kinase inhibitor	-5.3	1.3	2.7	2.6	4.1	7.1	-6.1	5.1
AZD7762	Chk1 inhibitor	B. Kinase inhibitor	-4.9	1	1.4	-0.9	3.3	2.6	-2.9	-0.4
AZD1152-HQPA	Aurora B inhibitor	B. Kinase inhibitor	-0.1	-1.2	-1.2	-1.2	0	9.3	-0.5	4.6
AZD8055	mTOR inhibitor	B. Kinase inhibitor	8.35	6.95	10.05	6.65	7.75	12.85	9.15	14.45
Doramapimod	p38MAPK inhibitor	B. Kinase inhibitor	1.4	1.7	0.8	0	0	0	0	3.4
Bryostatin 1	PKC activator	B. Kinase inhibitor	-1.65	-1.55	4.15	-1.65	2.65	0.05	0.25	0.35
BMS-754807	IGF1R inhibitor	B. Kinase inhibitor	0.8	13.7	1.9	-1.3	2.7	7.5	-2.2	9.2
Idelalisib	PI3K inhibitor, p110?-selective	B. Kinase inhibitor	-0.35	-2.45	-1.65	-3.45	-3.05	-3.25	0.65	-2.75
Trametinib	MEK1/2 inhibitor	B. Kinase inhibitor	9.6	17.6	7.1	9.4	-1.7	-6.7	12.6	12.7
Ruxolitinib	JAK1&2 inhibitor	B. Kinase inhibitor	-8.4	-7	-8.4	-8.4	-8.3	-8.3	-8.4	-8.4
MK-2206	AKT inhibitor	B. Kinase inhibitor	0.4	-1.3	-0.3	-2.2	-1.8	-2.2	-0.2	-1.1
Alisertib	Aurora A inhibitor	B. Kinase inhibitor	-2.45	0.15	-2.45	-2.95	-2.95	15.55	0.25	10.75
Nilotinib	Abl inhibitor	B. Kinase inhibitor	12.4	8.5	2.1	0	0.8	0	0	0
Vemurafenib	B-Raf(V600E) inhibitor	B. Kinase inhibitor	-0.05	-0.05	-0.05	-0.05	-0.05	2.35	13.45	10.15
Vandetanib	VEGFR,EGFR, RET inhibitor	B. Kinase inhibitor	0	0	0.2	0	0	1.3	0.4	0
Linsitinib	IGF1R, IR inhibitor	B. Kinase inhibitor	0.7	1.9	-2	-2.9	-1.9	-2.9	-2.9	-1.6
Tepotinib	c-Met inhibitor	B. Kinase inhibitor	0	0	0	0	0	0	0	0
Dasatinib	Abl, Src, Kit, EphR... Inhibitor	B. Kinase inhibitor	0	0	0	0	0.1	1.9	3.4	5.3
Tofacitinib	JAK3, JAK2(V617F) inhibitor	B. Kinase inhibitor	-5.25	-5.25	-5.25	-5.25	-5.25	-5.25	-5.25	-5.25
Axitinib	VEGFR, PDGFR, KIT inhibitor	B. Kinase inhibitor	0.5	1	-1.6	-1.6	-1.5	-1.5	-1.5	3
Saracatinib	Src, Abl inhibitor	B. Kinase inhibitor	2.3	0.8	0.9	0	1.8	0.3	4	2.8
Bosutinib	Abl, Src inhibitor	B. Kinase inhibitor	-3.25	-5.05	-3.35	-3.55	-0.65	-0.05	0.45	0.15
Canertinib	pan-HER inhibitor	B. Kinase inhibitor	0.5	1.2	-1.6	-3	-1.4	0.8	-4.4	-0.4
Pazopanib	VEGFR inhibitor	B. Kinase inhibitor	-1.65	-1.65	-1.25	-1.65	0.45	1.15	-1.65	-1.65
Tandutinib	FLT3, PDGFR, KIT inhibitor	B. Kinase inhibitor	0	0	0	0	0	0	0	0
Enzastaurin	PKCbeta inhibitor	B. Kinase inhibitor	1.7	3.7	0	0.2	2.1	0	0	0
Masitinib	KIT inhibitor	B. Kinase inhibitor	1	-1.1	-1	-3.3	0.3	-3.1	-1.9	-2.1
Pictilisib	PI3K inhibitor, pan-class I	B. Kinase inhibitor	6.6	2.7	1.3	-2.9	0.4	2.3	3.5	2.3
Sorafenib	B-Raf, FGFR-1, VEGFR-2 & -3, PDGFR-beta, KIT, and FLT3 inhib	B. Kinase inhibitor	1	1.4	0	0	0	0	0	0
Seliciclib	CDK2/7/9 inhibitor	B. Kinase inhibitor	0.4	-0.4	-0.4	-0.4	-0.4	2.2	-0.4	1.3
Sunitinib	Broad TK inhibitor	B. Kinase inhibitor	-1.9	-1.9	-1.9	-1.9	-1.9	-1.9	-1.9	-1.1
Dactolisib	mTOR/(PI3K) inhibitor	B. Kinase inhibitor	6.2	8.8	8.8	3.6	4.4	6.5	7.2	11.3
Quizartinib	FLT3 inhibitor	B. Kinase inhibitor	9.95	4.55	-0.55	-0.55	-0.25	0.65	-0.55	0.45
Gandotinib	JAK2 inhibitor	B. Kinase inhibitor	-2.75	1.15	-3.55	-5.75	-1.75	-0.95	-2.15	0.15
AZ 3146	Mps1 kinase (TTK) inhibitor	B. Kinase inhibitor	0.25	-0.85	-0.05	-1.75	0.15	0.25	-1.35	2.45
Sotrastaurin	PKC inhibitor	B. Kinase inhibitor	-1.05	-3.95	-0.55	-4.25	-4.25	-4.25	-4.25	-4.25
Midostaurin	Broad TK (FLT3, KIT, RET, JAK, EGFR...) inhibitor	B. Kinase inhibitor	-0.5	1.4	-1.7	-1.1	4.1	1.1	0.3	10.6
Regorafenib	B-Raf, c-Kit, VEGFR2 inhibitor	B. Kinase inhibitor	7.25	11.65	2.45	1.55	0.55	5.45	3.35	4.05
UCN-01	PKCbeta, PDK1, Chk, Cdk2 inhibitor	B. Kinase inhibitor	-3.9	7.3	-2.9	-1.2	2.5	0.1	-4	6.1
Ruboxistaurin	PKCbeta inhibitor	B. Kinase inhibitor	-0.5	-1.2	-0.1	-3	-1	-3.2	1.3	0.9
Tivantinib	MET inhibitor	B. Kinase inhibitor	0.55	0.95	1.85	2.45	1.75	2.25	0.75	1.75
Volasertib	PLK1 inhibitor	B. Kinase inhibitor	-2.1	1.8	-1	3.4	10.2	12.8	-1.6	8.6
NVP-RAF265	"C-Raf" inhibitor, unclear MoA	B. Kinase inhibitor	5.35	9.05	1.85	2.45	-0.15	-0.05	2.55	8.05
Neratinib	HER2, EGFR inhibitor	B. Kinase inhibitor	0.85	3.05	0.15	0.05	0.35	3.05	-0.15	4.75
Rabusertib	Chk1 inhibitor	B. Kinase inhibitor	0	1.5	0	0	2.4	0.9	0	0
Galunisertib	TGF-B/Smad inhibitor	B. Kinase inhibitor	0	0	0	0	0	0	0	0
Linifanib	VEGFR, PDGFR, CSF-1R, FLT3 inhibitor	B. Kinase inhibitor	0.1	0	0	0	0	2.2	0	0
Brivanib	VEGFR inhibitor	B. Kinase inhibitor	0	0	0	0	0	0	0	0
Buparlisib	PI3K inhibitor, pan-class I	B. Kinase inhibitor	4.2	4.4	3.7	1	3.7	2.8	4.2	4.3
Nintedanib	VEGFR, PDGFR, FGFR inhibitor	B. Kinase inhibitor	-2.8	-2.5	1.3	-4.3	1	2.2	-2.2	-4.3
AZD4547	FGFR inhibitor	B. Kinase inhibitor	-0.05	-0.05	-0.05	-0.05	-0.05	-0.05	-0.05	-0.05
Cabozantinib	VEGFR2, Met, FLT3, Tie2, Kit and Ret inhibitor	B. Kinase inhibitor	2	2.3	0	-0.2	0.6	1.9	-0.2	-0.2
AZD1480	JAK1/2, FGFR inhibitor	B. Kinase inhibitor	-3.15	-3.15	-3.15	-3.15	-3.15	-3.15	-3.15	-3.15
Sonolisib	PI3K inhibitor, pan-class I. Irreversible	B. Kinase inhibitor	-0.95	-0.95	-0.95	-0.95	-0.95	-0.95	-0.95	-0.95
PF-04708671	p70S6K inhibitor	B. Kinase inhibitor	-0.65	0.55	-0.45	-1.15	2.15	0.95	-1.15	-1.15
Binimetinib	MEK1/2 inhibitor	B. Kinase inhibitor	6.9	11.9	5.9	4.5	-1.4	-1.8	7	7.7
Tamatinib	Syk inhibitor	B. Kinase inhibitor	2.5	-0.3	-3	-3	-3	-1.7	-3	-2.1
Omipalisib	PI3K/mTOR inhibitor	B. Kinase inhibitor	7.7	10.3	7.1	1.9	6.2	9.3	8.7	7.9
Ibrutinib	Btk inhibitor	B. Kinase inhibitor	0.2	0	0	0	0	2.8	0	0
TAK-901	Aurora, Src family, JAK3, RTK inhibitor	B. Kinase inhibitor	-4.65	-3.65	-3.65	-3.15	-1.55	1.75	-1.45	3.85
Fostamatinib	Syk inhibitor	B. Kinase inhibitor	2.85	0.35	0.15	-1.75	-1.25	0.25	0.25	1.75
Infigratinib	FGFR inhibitor	B. Kinase inhibitor	0	0	0	0	0	0	0	0
Momelotinib	JAK1 & 2 inhibitor	B. Kinase inhibitor	-5.55	-8.05	-8.15	-9.05	-7.35	-5.15	-5.55	-2.05
Sapanisertib	mTOR inhibitor	B. Kinase inhibitor	4.1	3	5.1	1.9	2.6	7.2	4.2	5.7
TGX-221	PI3K beta selective inhibitor	B. Kinase inhibitor	1.75	0.65	0.45	-0.45	0.75	0.15	2.85	-0.35
Dacomitinib	pan-HER inhibitor	B. Kinase inhibitor	-2.2	-1.6	-2.2	-2.6	-2.3	1.5	-2.6	-2.6
Dinaciclib	CDK inhibitor	B. Kinase inhibitor	-12.4	-7	-3.8	-4.3	-5.5	5.2	-5.3	-3.1
Dabrafenib	B-Raf(V600E) inhibitor	B. Kinase inhibitor	1.2	2.4	-0.3	0.6	0.8	0.8	20.2	17.8
Ralimetinib	p38MAPK inhibitor	B. Kinase inhibitor	5.2	5.9	-0.2	-0.2	0.8	-0.2	1.8	2.7
Crenolanib	PDGFRA and PDGFRB inhibitor	B. Kinase inhibitor	-4.3	-7.8	-3.9	-3.9	-2.7	-4.7	-2.5	-2.3
PF-4800567	CK1epsilon inhibitor	B. Kinase inhibitor	0.2	0	0.7	0	0.8	0	0	0
PF-670462	CK1epsilon and CK1delta inhibitor	B. Kinase inhibitor	0	0	0	0	0	0	0	0
ZSTK474	PI3K gamma selective inhibitor	B. Kinase inhibitor	4.15	0.55	2.05	-2.05	0.35	0.35	5.55	2.35
Vistusertib	mTOR inhibitor, ATP-competitive	B. Kinase inhibitor	4.85	5.45	6.45	2.65	2.35	7.85	5.95	6.35
GSK2636771	PI3K beta selective inhibitor	B. Kinase inhibitor	0	0	0	0	0	0	0.3	0
GSK269962	ROCK1 and ROCK2 inhibitor	B. Kinase inhibitor	-2.8	-1.1	-5.1	-5.4	-0.8	-5.4	-4.3	-0.2
GSK650394	SGK1 & 2 inhibitor	B. Kinase inhibitor	-2.15	-2.15	-2.15	-2.15	-2.15	-2.15	-1.45	-0.95
BMS-911543	JAK2 inhibitor	B. Kinase inhibitor	-0.7	-3	-2.2	-3	-3	-3	-2.6	-3
Ipatasertib	AKT inhibitor	B. Kinase inhibitor	0.4	-1.4	-0.8	-1.7	-1.7	-1.7	0	0.5
ASP3026	ALK inhibitor	B. Kinase inhibitor	0.4	0.6	2.4	0.7	3.2	2.8	0	3.5
Alectinib	ALK (incl gatekeeper mut) inhib	B. Kinase inhibitor	0.6	0	0	0	0	0	0	0.2
Alpelisib	PI3Kalpha selective inhibitor	B. Kinase inhibitor	2.1	2.7	0.7	0	1.9	0.3	1.2	0.6
Baricitinib	JAK inhibitor	B. Kinase inhibitor	-2.25	-2.25	-2.25	-2.25	-2.25	-2.25	-2.25	-2.25
BX-912	PDK1 inhib	B. Kinase inhibitor	0.1	-4.9	-5.3	-5.8	-3.9	-0.2	-3.9	2.4
AZD-5363	AKT inhibitor	B. Kinase inhibitor	-0.95	-0.15	-0.55	-3.15	-2.85	-3.45	-0.25	2.15
Fedratinib	JAK2-selective inhibitor	B. Kinase inhibitor	-5.7	-2.6	-6.2	-4.8	-2.5	1.6	-6.3	-0.2
PF-03758309	PAK inhibitor	B. Kinase inhibitor	1.5	7.2	4.5	2	-0.4	8.3	8.1	16.6
GSK-2334470	PDK1 inhibitor	B. Kinase inhibitor	1.8	0	0	0	0	0	1.5	0.4
Bafetinib	Abl, Lyn inhibitor	B. Kinase inhibitor	2.3	1.7	0	0	0	0	1.3	2.9
LY-2874455	FGFR inhibitor	B. Kinase inhibitor	-5.4	-3.3	-3.4	-5.1	-2.2	0.6	-4.1	-1.1
Tideglusib	GSK3 inhibitor	B. Kinase inhibitor	0	0	0	0	0	0	0	0
SGI-1776	PIM kinase inhibitor	B. Kinase inhibitor	-2.1	-2.9	-2.7	-3.2	-1.9	-2.5	-1.9	-1.9
Milciclib	CDK2 inhibitor	B. Kinase inhibitor	-2.7	-1.7	-0.2	-2.2	-4.1	1.8	-0.5	2.8
Lenvatinib	VEGFR inhibitor	B. Kinase inhibitor	0	0	0	0	0	1.3	0	0
Duvelisib	PI3K inhibitor	B. Kinase inhibitor	1.7	-0.6	-0.6	-0.6	-0.6	-0.6	0.7	-0.6
Icotinib	EGFR inhibitor	B. Kinase inhibitor	0.4	0.1	0.9	0	0.1	0	0.1	0
Apatinib	VEGFR inhibitor	B. Kinase inhibitor	0.1	0	0	0	0	0	0	0
Amuvatinib	Broad spectrum TK inhib	B. Kinase inhibitor	-1.95	2.95	-1.95	-1.95	4.65	1.95	-1.95	-0.75
SCH772984	ERK1 & 2 inhibitor	B. Kinase inhibitor	16.1	18.1	8	10.9	3.5	-3.4	17.1	16.5
Telatinib	VEGFR, KIT, PDGFR inhibitor	B. Kinase inhibitor	0	0	0.1	0	0.3	0	0	0
Triciribine	AKT inhibitor	B. Kinase inhibitor	-6.45	-0.75	-6.65	-7.05	0.15	-1.65	-6.95	-1.35
Tozasertib	pan-Aurora inhibitor	B. Kinase inhibitor	-4.85	-2.25	-4.05	-3.95	-3.25	4.95	-1.65	6.05
Varlitinib	EGFR HER2 inhibitor	B. Kinase inhibitor	5.25	1.75	-0.45	-0.45	1.25	-0.45	-0.15	-0.45
Golvatinib	MET, VEGFR2 inhibitor	B. Kinase inhibitor	1.5	0	0	0	0.5	2.3	0	0
Copanlisib	PI3K alpha, delta selective inhibitor	B. Kinase inhibitor	4.2	1.1	-1.7	-2.5	0.5	2.3	2.3	0.5
Sapitinib	Pan-HER inhibitor	B. Kinase inhibitor	0	0	0	0	0	0	0	0
AT7519	CDK1, 2, 4, 6 and 9 inhibitor	B. Kinase inhibitor	-12	-6.9	-0.4	-4.6	-4.4	1.7	-9.2	0.3
NVP-BGT226	PI3K/mTOR inhibitor	B. Kinase inhibitor	1.65	3.05	1.95	3.55	1.85	8.95	1.45	8.25
BMS-777607	Met, Axl, Ron and Tyro3 inhibitor	B. Kinase inhibitor	0	0	0	0	0	0	0	0
Abemaciclib	CDK4/6 inhibitor	B. Kinase inhibitor	-2.1	1.1	-6.1	-6.1	-0.8	3.5	2.6	0.5
Ceritinib	ALK inhibitor	B. Kinase inhibitor	0.7	0.7	-1	-3.6	-2.6	-3.3	-2.1	0.9
Neflamapimod	p38MAPK inhibitor	B. Kinase inhibitor	0.1	0.8	0.2	0	0.1	1.6	0.1	0.1
Tesevatinib	EGFR, ERBB2, VEGFR, EPHB4	B. Kinase inhibitor	-1.45	-0.75	-1.25	-1.55	-1.55	0.25	-1.45	-1.45
Hydroxyfasudil	ROCK, PKA, PKG, PRK inhibitor	B. Kinase inhibitor	-1.1	-1.1	0.7	-1.1	-1.1	-1.1	-1.1	-1.1
Lucitanib	FGFR1, VEGFR inhibitor	B. Kinase inhibitor	-1.1	-1.4	-0.1	-1.4	0.8	4	-1.4	0.2
ENMD-2076	pan-Aurora, VEGFR inhibitor	B. Kinase inhibitor	-2.05	-1.85	-3.25	-0.75	-2.15	1.45	-1.75	2.95
PD0325901	MEK1/2 inhibitor	B. Kinase inhibitor	10.35	22.65	7.25	6.95	-0.35	-3.65	13.85	14.45
PH-797804	p38MAPK inhibitor	B. Kinase inhibitor	0	0	0	0	0	0	0	0
TG100-115	PI3K gamma/delta inhibitor	B. Kinase inhibitor	0.8	-1	0	-1	-1	1.9	-1	-1
Tucatinib	HER2 inhibitor	B. Kinase inhibitor	0.4	0	0	0	0	0	0	0
GSK-1070916	AURb, AURc inhibitor	B. Kinase inhibitor	0	0	0	0	0	2.7	0.1	6
GSK-461364	PLK1 inhibitor	B. Kinase inhibitor	-5.4	-8.7	-0.4	-0.3	12.4	17.5	-2.3	15.2
Capmatinib	MET inhibitor	B. Kinase inhibitor	0	0	0	0	0	0	0	0
Palomid-529	AKT, MTOR, PI3K inhibitor	B. Kinase inhibitor	0.1	0.7	0.1	0	0	0	0	0
PF-00562271	FAK inhibitor	B. Kinase inhibitor	-1.45	2.65	0.75	-4.45	0.85	1.95	0.25	4.65
Gedatolisib	PI3K/mTOR inhibitor	B. Kinase inhibitor	-1.7	2	1.6	2.8	-0.3	4.8	1.7	7
TAK-285	HER2 inhibitor	B. Kinase inhibitor	0	0	0	0	0	1.4	0	0
CEP-32496	BRAF inhibitor	B. Kinase inhibitor	7.6	15	2	0	3.3	0	0	0
AZD-6482	PI3Kbeta-selective inhibitor	B. Kinase inhibitor	1.85	1.65	1.35	-0.05	0.35	1.15	3.25	0.45
GSK-690693	AKT, PKA, PKC inhibitor	B. Kinase inhibitor	0.55	1.35	-0.45	-0.45	-0.45	0.55	-0.45	2.95
OSU-03012	PDPK1 inhibitor	B. Kinase inhibitor	0.4	0	0.4	0	0	0	2.5	3.4
NVP-AEW541	IGF1R inhibitor	B. Kinase inhibitor	-0.75	2.15	1.15	-6.35	1.95	2.35	0.85	1.45
AZD-1080	GSK3 inhibitor	B. Kinase inhibitor	0	0	0	0	0.6	0	0	2.2
MK-8776	CHEK1 inhibitor	B. Kinase inhibitor	-0.8	0.9	-0.8	1.2	1.1	0.1	-0.8	-0.8
AZD-5438	CDK1,2,9 inhibitor	B. Kinase inhibitor	-7.8	-5.3	-3	-5.8	-3.8	0.7	-0.1	0.6
Silmitasertib	CSNK2A1 inhibitor	B. Kinase inhibitor	-2.2	3.8	-2	-2.7	-3	-2.1	-3.1	1.9
Mubritinib	HER2 inhibitor	B. Kinase inhibitor	-2.55	6.75	-2.55	-2.55	12.95	3.85	-2.55	-0.25
AZD-8186	PI3Kbeta inhibitor	B. Kinase inhibitor	2.05	-0.35	1.85	-0.35	0.45	2.25	3.35	0.05
GDC-0623	MEK1/2 inhibitor	B. Kinase inhibitor	12	4.4	1.7	12.3	-2.1	-3.1	4.4	3.1
Talmapimod	p38MAPK alpha selective inhibitor	B. Kinase inhibitor	0	0	0	0	0	0	0	0
PHA 408	IKK-2 inhibitor	B. Kinase inhibitor	0	-4.6	-0.5	-1.5	-0.4	-5.2	-5.6	-2.3
PS-1145	IKK-2 inhibitor	B. Kinase inhibitor	0	0.7	0	0	1.3	0	0	0
KU-60019	ATM inhibitor	B. Kinase inhibitor	-0.45	-0.75	-0.95	-1.95	0.65	0.55	1.45	-0.85
Encorafenib	B-Raf(V600E) inhibitor	B. Kinase inhibitor	1.3	1.9	0	1.1	1.4	0.5	19.6	19.2
MK-8745	Aurora A inhibitor	B. Kinase inhibitor	0	0.1	0	0	7.5	5.7	0.4	5.7
AZ191	DYRK1A inhibitor	B. Kinase inhibitor	-3.75	-5.55	-6.15	-6.15	-4.25	-2.75	-6.15	-3.45
Ribociclib	CDK4/6 inhibitor	B. Kinase inhibitor	1.95	-0.05	-0.75	-2.35	-1.65	-2.35	3.05	0.45
VE-821	ATR inihibitor	B. Kinase inhibitor	0	1.6	0	0	2.6	3.1	0	0
Pacritinib	FLT3/JAK2	B. Kinase inhibitor	-3.95	-4.25	-6.05	-8.35	-4.65	3.05	-3.95	-3.95
Tanzisertib	JNK inhibitor	B. Kinase inhibitor	0	0.1	0	0	0	0	0.8	0.1
Bentamapimod	JNK inhibitor	B. Kinase inhibitor	3.15	5.15	2.05	-0.75	-0.65	0.65	0.05	0.35
Cobimetinib	MEK1/2 inhibitor	B. Kinase inhibitor	12.05	17.25	5.95	8.05	0.85	-3.15	17.85	17.85
AZD1208	PIM1, 2, 3 kinase inhibitor	B. Kinase inhibitor	0.1	-0.7	-1.9	-2.7	-2.7	-2.7	-2.3	-2.7
BGB324	Axl inhibitor	B. Kinase inhibitor	-1.8	0.6	1	1.2	2.5	-1.2	2.3	1.3
AZD7545	PDHK inhibitor	B. Kinase inhibitor	0	0	0	0	1.1	2.2	0	0
Osimertinib	EGFR(L858R/T790M) inhibitor	B. Kinase inhibitor	-3.65	-4.15	-2.25	-3.45	-3.35	-4.15	-2.85	-2.55
BMS863233	Cdc7 inhibitor	B. Kinase inhibitor	-1.5	-2	-2	-2	-2	-2	-2	-1.3
GNE-0877	LRRK2 inhibitor	B. Kinase inhibitor	0	0	0	0	0	0	0	0
Entospletinib	SYK inhibitor	B. Kinase inhibitor	6.2	-0.5	-0.5	-0.5	-0.5	-0.5	-0.5	-0.5
Losmapimod	p38MAPK inhibitor	B. Kinase inhibitor	1.6	0.7	0	0	0	2.8	0	0
OTS167	MELK inhibitor	B. Kinase inhibitor	-8	1.5	-9.5	-6.1	-7	-2.1	-3.2	-0.1
UNC2881	MER inhibitor	B. Kinase inhibitor	2.2	0	0	0	0	0	0	0
AMG-925	FLT-3, CDK4 inhibitor	B. Kinase inhibitor	0.7	0	0.7	0	1.8	0	0	0
CEP-37440	ALK inhibitor	B. Kinase inhibitor	3.55	4.95	3.95	0.85	4.05	4.55	4.25	5.55
Rociletinib	EGFR(L858R/T790M) inhibitor	B. Kinase inhibitor	4.65	5.95	1.45	0.95	1.05	5.75	-0.85	5.25
FRAX486	PAK1, 2, 3 inhibitor	B. Kinase inhibitor	-5.55	-5.55	-3.65	-5.05	-4.15	4.15	-2.35	2.05
GNE-7915	LRRK2 inhibitor	B. Kinase inhibitor	-0.15	2.45	-0.15	-0.15	-0.15	-0.15	-0.15	-0.15
Taselisib	PI3K alpha, delta, (gamma) selective inhibitor	B. Kinase inhibitor	2.8	0.1	2	-4.4	-1.1	-1.8	1	-0.4
GSK2656157	PERK inhibitor	B. Kinase inhibitor	0	0.9	0.1	0	3.7	0	0	0
TAK-530	pan-RAF inhibitor	B. Kinase inhibitor	5	8.2	2.6	0	0	0	2.6	3.5
Uprosertib	AKT inhibitor	B. Kinase inhibitor	0.65	-0.55	-0.55	-0.55	-0.55	-0.55	-0.05	0.55
AT13148	p70S6K, PKA, ROCK (AKT) inhibitor	B. Kinase inhibitor	0.05	-1.35	2.65	-1.35	-0.75	-1.35	0.35	0.75
Cerdulatinib	JAK, SYK inhibitor	B. Kinase inhibitor	-9.4	-9.4	-9.3	-9.4	-5.4	-8.6	-9.4	-4.8
Filgotinib	JAK1-selective inhibitor	B. Kinase inhibitor	-5	-5	-0.5	-5	0.9	-0.5	-5	-4.3
Afuresertib	AKT1-selective inhibitor	B. Kinase inhibitor	0.95	1.35	1.75	-0.55	-0.05	-0.55	0.45	0.95
PF-06463922	ALK, ROS1 inhibitor	B. Kinase inhibitor	0.9	2.4	0.6	0	0	0.1	0	0.2
TEW-7197	TGF-? receptor ALK4/ALK5 inhibitor	B. Kinase inhibitor	0.7	0	0	0	0	0	0	0
Ravoxertinib	ERK inhibitor	B. Kinase inhibitor	9.35	9.85	3.05	2.65	-0.65	-0.85	10.55	9.45
KD025	ROCK2 inhibitor	B. Kinase inhibitor	17.2	11.3	1.3	-1.7	5.8	0.9	-0.1	3.7
Merestinib	Met inhibitor	B. Kinase inhibitor	-0.15	-0.15	-0.15	-0.15	2.05	-0.15	0.25	-0.15
Poziotinib	pan-HER inhibitor	B. Kinase inhibitor	-0.5	-0.5	-0.5	-0.5	-0.5	1.7	-0.5	-0.5
Spebrutinib	BTK inhibitor	B. Kinase inhibitor	0.9	1	1	0	0.9	2.1	0.7	1.1
VS-4718	FAK inhibitor	B. Kinase inhibitor	6.45	9.75	4.45	3.55	3.95	0.25	1.75	5.05
Ulixertinib	ERK inhibitor	B. Kinase inhibitor	11.4	13.5	4	6.1	0.5	0.6	9.7	9
LY3009120	pan-RAF inhibitor	B. Kinase inhibitor	15.1	20.6	9.6	10.4	5.4	2.6	15.5	20.6
Pexidartinib	KIT, CSF1R, FLT3 inhibitor	B. Kinase inhibitor	-0.15	1.85	-0.05	-1.15	3.35	-0.95	-0.75	1.25
Prexasertib	Chk1 inhibitor	B. Kinase inhibitor	4.3	12.9	20.4	22.5	21.5	22.4	2.4	17.9
Decernotinib	JAK3 inhibitor	B. Kinase inhibitor	-2.6	-2.8	-2.8	-2.8	-2.8	-2.8	-2.5	-2.8
A-419259	HCK and other SRC family kinase inhibitor	B. Kinase inhibitor	1.75	2.85	2.35	0.15	4.35	5.25	3.15	4.55
CCT196969	pan-RAF/Src inhibitor	B. Kinase inhibitor	3.65	6.55	-3.75	-3.45	-2.65	2.75	2.35	4.65
Gilteritinib	FLT3/AXL inhibitor	B. Kinase inhibitor	3.7	5	1.9	1.7	1.8	0	2.7	2.8
Peficitinb	JAK3-selective inhibitor	B. Kinase inhibitor	-3.05	-3.05	-3.05	-3.05	-3.05	-3.05	-2.45	-3.05
DEL-22379	ERK dimerization inhibitor	B. Kinase inhibitor	3.15	-3.85	-4.45	-4.85	1.65	-3.55	-0.85	-0.65
AMG319	PI3Kdelta inhibitor	B. Kinase inhibitor	1.7	0	0.6	0	0	0	0	0
ABC294640	Sphingosine kinase 2 inhibitor	B. Kinase inhibitor	-4.5	1.1	-5.3	-4.5	-2.2	-1.3	-3.9	-0.4
Radotinib	ABL, PDGFR inhibitor	B. Kinase inhibitor	5	8.6	2.6	0	0	0	0	0
Ripasudil	ROCK inhibitor	B. Kinase inhibitor	0	0	0	0	0	0	0	0.1
CC-223	mTOR inhibitor	B. Kinase inhibitor	1.75	-0.55	0.25	-2.55	-1.45	-1.55	-0.45	1.45
CC-115	mTOR/DNA-PK inhibitor	B. Kinase inhibitor	2.75	0.55	1.55	1.85	-2.95	0.25	-1.45	2.45
OTS-964	TOPK inhibitor	B. Kinase inhibitor	-3	-1.3	-0.8	-0.6	1.3	5.6	1.2	3.3
RO5126766	dual RAF/MEK inhibitor	B. Kinase inhibitor	5.05	9.45	-1.05	2.95	-1.25	-0.65	1.95	1.95
TGR-1202	PI3Kdelta inhibitor	B. Kinase inhibitor	-0.15	-1.05	-1.05	-1.05	-0.05	-0.15	-1.05	-1.05
AZD6738	ATR inihibitor	B. Kinase inhibitor	-2.3	4	1.3	5.1	9.1	13.6	-3	4.5
Entrectinib	TRK, ROS1, ALK inhibitor	B. Kinase inhibitor	-0.55	-0.55	-0.55	-0.55	-0.55	-0.55	-0.55	-0.55
LY3023414	PI3K/mTOR/DNA-PK inhibitor	B. Kinase inhibitor	4.2	3.5	3.9	1.9	2.1	5	2.5	6.6
Tirabrutinib	BTK inhibitor	B. Kinase inhibitor	0	0	0	0	0	2	0	0
THZ2	CDK7 inhibitor	B. Kinase inhibitor	-12.3	-4.3	-3.7	-8.4	-8.3	2.6	-6.8	-4.6
Glesatinib	MET, AXL, TIE, VEGFR, RON inhibitor	B. Kinase inhibitor	-1.45	-1.85	-1.85	-1.85	-1.85	-1.85	-1.85	-1.85
Sitravatinib	RET, TRK, PDGFR, VEGFR, KIT, DDR... inhibitor	B. Kinase inhibitor	1.75	2.35	2.15	-0.25	1.65	0.35	2.05	1.85
BGB-283	Raf inhibitor	B. Kinase inhibitor	11.25	15.65	5.35	6.55	3.65	3.15	15.65	14.75
Asciminib	Allosteric ABL inhibitor, blocks myristoyl binding	B. Kinase inhibitor	0.6	0.1	0	0	0.3	0	0	0
Brigatinib	ALK inhibitor, including gatekeeper mutant ALK	B. Kinase inhibitor	0.45	2.85	1.15	-0.25	2.65	0.65	0.05	1.05
Selonsertib	ASK1 inhibitor	B. Kinase inhibitor	0	0	0	0	0	0	0	0
Serabelisib	PI3Kalpha selective inhibitor	B. Kinase inhibitor	0.45	0.25	-0.05	-0.05	-0.05	-0.05	-0.05	0.05
Olmutinib	EGFR(L858R/T790M) inhibitor	B. Kinase inhibitor	-0.05	-0.05	-0.05	-0.05	-0.05	0.75	-0.05	-0.05
Altiratinib	MET/Tie-2 inhibitor	B. Kinase inhibitor	1.9	4.7	3.4	-4.3	1.8	2.1	-4.3	0.7
AZD0156	ATM inihibitor	B. Kinase inhibitor	0.4	0	0	0	0	0	0	0.3
Acalabrutinib	BTK inhibitor	B. Kinase inhibitor	0.95	2.15	3.35	-0.05	-0.05	-0.05	-0.05	-0.05
AZD3759	EGFR inhibitor, BBB penetrable	B. Kinase inhibitor	0	0	0	0	0	0	0	0
LY-2584702	p70S6K inhibitor	B. Kinase inhibitor	0	0	0	0	0	0	0	0
NVP-BHG712	EphB4 inhibitor	B. Kinase inhibitor	4.45	8.25	1.25	-2.35	2.35	-2.35	-1.05	-0.45
AMG-337	Met inhibitor	B. Kinase inhibitor	-0.1	-0.1	-0.1	-0.1	-0.1	-0.1	-0.1	-0.1
GDC-0084	PI3K/mTOR inhibitor	B. Kinase inhibitor	3.7	2.5	1.9	2.2	1.8	3.5	1.8	2.5
PF06650833	IRAK4 inhibitor	B. Kinase inhibitor	0.7	-0.2	-0.4	-0.4	0.2	1	-0.4	1.3
Amcasertib	Cancer stem cell kinase inhibitor	B. Kinase inhibitor	1.3	-2	2.7	-6.1	2.1	-5.9	-4.2	-1.6
PIM-447	PIM1, 2, 3 kinase inhibitor	B. Kinase inhibitor	-2.6	-5.7	-3	-7.6	-2	-7.6	-4.9	-3.5
Ensartinib	ALK inhibitor	B. Kinase inhibitor	-1.7	0.4	-0.7	-2.2	-1.8	-0.6	-2.2	-1.5
GSK2256098	FAK inhibitor	B. Kinase inhibitor	0.2	1.5	0	0	0	0.5	0	0.1
GDC-0853	BTK inhibitor	B. Kinase inhibitor	0	0	0	0	0	0	0	0
Erdafitinib	FGFR inhibitor	B. Kinase inhibitor	-0.45	-0.45	-0.45	-0.45	0.35	1.95	-0.45	-0.45
Larotrectinib	TRK inhibitor	B. Kinase inhibitor	0	0	0	0	0	0	0	0
Senexin B	CDK8/19 inhibitor	B. Kinase inhibitor	1	1.2	0.1	0	0.9	0	0	0
Upadacitinib	JAK1-selective inhibitor	B. Kinase inhibitor	-0.15	-0.65	-0.15	-3.75	-1.65	-3.75	-3.45	-3.75
Tacrolimus	Binds FKBP12, causes inhibition of calcineurin	C. Rapalog	0.2	-0.4	-1.6	-1.7	-1.6	-1.1	-1.7	-1.7
Everolimus	binds FKBP12, causes inhibition of mTORC1	C. Rapalog	0.4	2.9	1.8	-1.8	-1.8	-1.8	1.2	3.1
Temsirolimus	binds FKBP12, causes inhibition of mTORC1	C. Rapalog	-0.7	-4.7	-0.3	-4.7	-4.7	-4.7	-2.2	1.3
Sirolimus	binds FKBP12, causes inhibition of mTORC1	C. Rapalog	-2.05	-2.05	-1.05	-2.25	-2.25	-2.25	-1.35	2.25
Ridaforolimus	binds FKBP12, causes inhibition of mTORC1	C. Rapalog	-2.8	-3.7	-1	-3.7	-3.7	-3.7	0.1	3.9
Dexamethasone	Glucocorticoid, immunomodulatory agent	D. Immunomodulatory	-1.55	-1.55	-1.55	-1.55	-1.55	-1.55	-1.55	-1.55
Thalidomide	Immunosuppressant	D. Immunomodulatory	0	0	0	0	0	0	0	0
Imiquimod	Immunomodulatory agent, TLR7 agonist	D. Immunomodulatory	0	0	0	0	0.1	4.7	0	0
Methylprednisolone	Glucocorticoid, immunomodulatory agent	D. Immunomodulatory	-1.9	-0.7	-1.9	-1.9	-1.9	-0.9	-1.5	-1.9
Prednisolone	Glucocorticoid, immunomodulatory agent	D. Immunomodulatory	-0.35	2.15	-0.65	-0.65	-0.65	-0.65	-0.65	-0.65
Bimatoprost	Prostaglandin analog	D. Immunomodulatory	0	0	0	0	0	0	0	0
Lenalidomide	Immunomodulatory	D. Immunomodulatory	-1.7	-1.7	-1.7	-1.7	-1.7	-1.7	-1.7	-1.7
Pomalidomide	Immunomodulatory agent, anti-angiogenic	D. Immunomodulatory	0	0	0	0	0	0	0	0
VGX-1027	Nitric oxide-donating immunomodulator	D. Immunomodulatory	0	0	0	0	0	0	0	0
GDC-0919	IDO inhibitor	D. Immunomodulatory	0.4	0.7	1.1	0	1.2	0.3	0.5	0
Tasquinimod	S100A9 inhibitor, immunomodulatory, anti-angiogenic	D. Immunomodulatory	0.9	0.2	0.4	0	0	0	0	0
Epacadostat	IDO inhibitor	D. Immunomodulatory	0.45	0.95	0.45	-0.05	0.65	-0.05	-0.05	-0.05
Resatorvid	TLR4 inhibitor	D. Immunomodulatory	0	0	0	0	0	0	0	0
Resiquimod	TLR7/TLR8 agonist	D. Immunomodulatory	-2.15	-2.15	-1.95	-2.15	-1.75	-2.05	-2.15	-2.15
Motolimod	TLR8 agonist	D. Immunomodulatory	-2.5	-1.9	-1.7	-3	-0.2	-1.4	-3	-3
Pirfenidone	Antifibrotic and anti-inflammatory	D. Immunomodulatory	0	0	0	0	0	0	0	0
Vesatolimod	TLR7 agonist	D. Immunomodulatory	0	0	0.8	0	0	0	0	0
CC122	IMiD immunomodulator	D. Immunomodulatory	0	0.2	1.3	0	0	0	0	0
Tretinoin	Retinoic acid receptor agonist	E. Differentiating/ epigenetic modifier	0	0.7	0.8	0	0	5.7	0	0
Bexarotene	Antineoplastic agent; retinoid specifically selective for retinoid X receptors	E. Differentiating/ epigenetic modifier	0	1.6	-0.9	-1.3	-1.3	-1.3	1	-1.3
Veliparib	PARP inhibitor	E. Differentiating/ epigenetic modifier	-0.65	-0.75	-1.35	-1.35	-1.35	-1.35	-1.15	-0.45
Decitabine	Nucleoside analog DNA methyl transferase inhibitor	E. Differentiating/ epigenetic modifier	-2.35	-2.35	1.05	-2.35	-2.35	-2.35	-2.35	-1.65
Tipifarnib	Farnesyltransferase inhibitor	E. Differentiating/ epigenetic modifier	-0.15	3.65	-1.35	-3.95	-4.15	13.55	-2.55	2.85
Rucaparib	PARP inhibitor	E. Differentiating/ epigenetic modifier	0.75	0.45	0.65	-0.05	-0.05	0.55	-0.05	3.75
Belinostat	HDAC inhibitor	E. Differentiating/ epigenetic modifier	-4.4	-1.3	0.1	-0.2	-8.1	-5.9	-3.2	3.9
Tacedinaline	HDAC inhibitor	E. Differentiating/ epigenetic modifier	1.55	2.65	1.65	-0.05	1.45	-0.05	-0.05	-0.05
Panobinostat	HDAC inhibitor	E. Differentiating/ epigenetic modifier	0.75	-0.55	-3.35	1.35	-6.15	-5.35	-2.55	4.15
Vorinostat	HDAC inhibitor	E. Differentiating/ epigenetic modifier	-1.25	2.35	1.55	-0.75	-2.45	-6.15	1.05	2.25
Entinostat	HDAC inhibitor	E. Differentiating/ epigenetic modifier	-4.4	-2.3	-0.7	-1	-8.8	-7.1	-0.2	2.5
Olaparib	PARP inhibitor	E. Differentiating/ epigenetic modifier	-1.8	-1.8	-1.8	-1.8	2.1	-1.4	-0.8	5.7
Arsenic(III) oxide	Thioredoxin reductase inhibitor; cytotoxic chemotherapeutic	E. Differentiating/ epigenetic modifier	-0.05	-0.05	-0.05	-0.05	-0.05	-0.05	-0.05	-0.05
Azacitidine	Nucleoside analog DNA methyl transferase inhibitor	E. Differentiating/ epigenetic modifier	0.4	5.9	2	-1.1	-2.6	-0.1	-2.3	1.5
XAV-939	Tankyrase-1 and -2	E. Differentiating/ epigenetic modifier	0	0	0	0	0	0	0	0
Valproic acid	HDAC inhibitor	E. Differentiating/ epigenetic modifier	0.2	0.3	0	0	0	0	0	0
Niraparib	PARP inhibitor	E. Differentiating/ epigenetic modifier	0.1	-1.3	-1.3	-1.3	-1.3	-1.3	-1.3	5.6
Mocetinostat	HDAC inhibitor (HDAC1 & 2-selective)	E. Differentiating/ epigenetic modifier	-3.95	-2.25	0.75	-1.25	-8.95	-4.25	-0.75	1.25
Quisinostat	HDAC inhibitor	E. Differentiating/ epigenetic modifier	-0.95	-3.05	-3.75	-0.85	-8.65	-5.35	-3.65	1.95
JQ1	BET family inhibitor	E. Differentiating/ epigenetic modifier	-0.75	1.15	1.15	-4.45	-9.05	-0.75	-3.45	4.75
Tubacin	HDAC6 inhibitor	E. Differentiating/ epigenetic modifier	-0.6	-1.5	-1.3	-0.7	2.4	3.4	-1.5	3.2
Tubastatin A	HDAC6 inhibitor	E. Differentiating/ epigenetic modifier	0.35	0.35	-0.25	0.75	-0.25	1.75	1.05	1.95
StemRegenin 1	AHR antagonist, stem cell regenerating	E. Differentiating/ epigenetic modifier	1.5	3.4	3.6	0	1.3	1.1	0	2.5
PFI-1	BET family inhibitor	E. Differentiating/ epigenetic modifier	1.15	2.45	0.55	-3.45	-3.45	0.45	-0.75	2.65
I-BET151	BET family inhibitor	E. Differentiating/ epigenetic modifier	-1.25	-1.75	-1.45	-6.15	-6.45	-1.85	-3.35	2.25
Roxadustat	HIF prolyl hydroxylase inhibitor	E. Differentiating/ epigenetic modifier	-1.75	-1.75	-1.75	-1.75	0.35	-1.75	-1.75	-1.75
Lomeguatrib	O6-methylguanine-DNA methyltransferase inhibitor	E. Differentiating/ epigenetic modifier	0	0	0	0	0	0	0	0
IOX-2	PHD2 inhibitor	E. Differentiating/ epigenetic modifier	-2	-2	-2	-2	-1.8	-2	-2	-2
GSK-J4	JMJD3 (histone demethylase) inhibitor	E. Differentiating/ epigenetic modifier	-11	8.9	-10.7	-12	-9.7	-0.8	-12	-8.8
UNC1215	L3MBTL3 inhibitor	E. Differentiating/ epigenetic modifier	0	0	0	0	0	0	0	0
SGC0946	DOT1L inhibitor	E. Differentiating/ epigenetic modifier	-0.8	3.9	-1.4	-2.2	-0.2	-2.2	-2.2	-2.2
UNC0642	G9a/GLP inhibitor	E. Differentiating/ epigenetic modifier	-0.65	-4.45	-2.65	-1.05	-0.05	-1.15	-3.15	-0.65
GSK343	EZH2 inhibitor	E. Differentiating/ epigenetic modifier	0.1	0.2	0	0.1	0	0	0	0
UNC0638	G9a/GLP inhibitor	E. Differentiating/ epigenetic modifier	0.45	-2.05	-3.65	-0.55	-0.55	0.15	-0.65	-0.65
C646	p300/CREB-binding protein (CBP) inhibitor	E. Differentiating/ epigenetic modifier	-2.45	2.15	-2.45	-2.45	-1.75	-0.35	-2.45	-2.45
Rocilinostat	HDAC-6 selective inhibitor	E. Differentiating/ epigenetic modifier	-2	1.6	1.8	-1.4	-2.5	-2.8	-1.1	0.9
Pracinostat	HDAC inhibitor	E. Differentiating/ epigenetic modifier	-1.35	-2.55	-1.85	-1.85	-6.75	-6.65	-2.95	0.95
AR-42	HDAC inhibitor	E. Differentiating/ epigenetic modifier	-2	0	-0.2	0.9	-7.9	-5.8	-1.5	2.2
Lonafarnib	Farnesyl transferase inhibitor	E. Differentiating/ epigenetic modifier	-2.7	6.1	-4	-6.8	0	18.8	-4	0.9
EPZ-5687	EZH2 inhibitor	E. Differentiating/ epigenetic modifier	-0.85	1.95	-0.35	-0.85	-0.85	1.75	-0.85	-0.85
IOX-1	2-Oxoglutarate Oxygenase Inhibitor	E. Differentiating/ epigenetic modifier	-0.85	-0.45	-0.35	-1.25	-1.25	-1.25	-0.45	3.05
Tazemetostat	EZH2 inhibitor	E. Differentiating/ epigenetic modifier	-0.05	-0.05	1.25	-0.05	-0.05	1.45	-0.05	-0.05
Pinometostat	DOT1L inhibitor	E. Differentiating/ epigenetic modifier	0	0	0	0	0	0	0	0
GSK2801	BAZ2B/A bromodomain inhibitor	E. Differentiating/ epigenetic modifier	-0.05	-0.15	-0.15	-0.15	-0.15	0.55	-0.15	-0.15
SGC-CBP30	CREBBP/EP300 bromodomain inhibitor	E. Differentiating/ epigenetic modifier	0.45	2.95	-1.45	-4.35	-4.45	-0.85	-3.55	0.75
Birabresib	BET family inhibitor	E. Differentiating/ epigenetic modifier	-1.05	0.35	-0.55	-7.25	-7.25	-2.75	-4.35	4.85
CUDC-907	HDAC1/2/3/10, PI3Kalpha inhibitor	E. Differentiating/ epigenetic modifier	-2.55	1.25	-2.85	-2.55	-14.85	-13.15	-7.65	2.85
RGFP966	HDAC3 inhibitor	E. Differentiating/ epigenetic modifier	-0.15	0.35	1.75	-0.15	-0.15	1.45	-0.15	-0.15
Talazoparib	PARP1/2 inhibitor	E. Differentiating/ epigenetic modifier	-1.15	0.75	0.75	-1.55	-1.55	-1.55	-1.45	10.15
Resminostat	HDAC1, 3, 6 inhibitor	E. Differentiating/ epigenetic modifier	-2.05	-2.45	-1.65	-1.05	-6.25	-6.25	-4.15	0.75
PTC-209	BMI-1 inhibitor	E. Differentiating/ epigenetic modifier	-0.15	5.95	-0.25	-1.05	2.35	8.45	-0.65	7.15
Molibresib	BET family inhibitor	E. Differentiating/ epigenetic modifier	-1.2	-0.2	0	-4.5	-5	-1.2	-3.2	1.5
UM729	Enhancer of aryl hydrocarbon receptor (AhR) antagonists	E. Differentiating/ epigenetic modifier	0.95	2.45	-0.05	-0.05	-0.05	-0.05	0.55	-0.05
BAY 87-2243	HIF1alpha inhibitor	E. Differentiating/ epigenetic modifier	-13.05	-6.65	-13.25	-13.25	12.65	-0.95	-11.65	-7.75
Givinostat	HDAC inhibitor	E. Differentiating/ epigenetic modifier	-2.4	-1.5	-0.9	-1.1	-4.5	-4.7	-1.8	-0.1
PCI-34051	HDAC8 inhibitor	E. Differentiating/ epigenetic modifier	-1.65	-1.35	-1.65	-1.65	-1.05	-1.65	-1.45	-0.05
Romidepsin	HDAC inhibitor	E. Differentiating/ epigenetic modifier	-0.75	0.85	-2.35	1.55	-10.95	-10.25	0.15	1.15
Abexinostat	HDAC1-selective inhibitor	E. Differentiating/ epigenetic modifier	-0.5	-1.8	-1.7	-0.5	-7.3	-6.4	-3.4	0.6
GSK2879552	LSD1 inhibitor	E. Differentiating/ epigenetic modifier	-1.3	-1.3	-1.3	-1.3	-1.3	-1.3	-1.3	-1.3
EPZ015666	PRMT5 inhibitor	E. Differentiating/ epigenetic modifier	0.4	1.4	0.5	0	0	4.7	0.3	0
Enasidenib	IDH2-R140Q inhibitor	E. Differentiating/ epigenetic modifier	2.8	-0.3	-0.3	1.6	-0.3	-0.3	-0.3	-0.3
ARV-825	BET-targeting PROTAC	E. Differentiating/ epigenetic modifier	-19.1	-19	-17.7	-20.9	-23.8	-9.6	-20.4	-15.5
dBET1	BET-targeting PROTAC	E. Differentiating/ epigenetic modifier	-17.75	-14.15	-16.65	-21.25	-21.25	-12.15	-18.25	-10.95
Ivosidenib	IDH1 R132H/R132C inhibitor	E. Differentiating/ epigenetic modifier	0	0	0.3	0	0	0	0	0
CPI-0610	BET family inhibitor	E. Differentiating/ epigenetic modifier	0.35	-0.05	-4.85	-3.85	-4.85	-1.05	-2.05	1.75
CPI-360	EZH2 inhibitor	E. Differentiating/ epigenetic modifier	0.2	0	0.6	0	0	0	0	0
Mivebresib	BET family inhibitor	E. Differentiating/ epigenetic modifier	-2.5	-2.6	-3	-9.8	-18.4	-1.8	-6.6	5.4
A-366	G9a/GLP inhibitor	E. Differentiating/ epigenetic modifier	-2.65	-2.25	-2.15	-2.65	0.05	1.15	-2.05	-0.35
Acitretin	Retinoid receptor agonist	E. Differentiating/ epigenetic modifier	0	1.3	1.6	0	0	2.6	0	0
Tucidinostat	HDAC1/2/3/10 inhibitor	E. Differentiating/ epigenetic modifier	-3.75	-1.15	-1.65	-3.85	-8.85	-6.95	-3.25	-1.05
Vidofludimus	DHODH inhibitor	E. Differentiating/ epigenetic modifier	0	0.3	0	0	0	0.4	0	1.3
ML390	DHODH inhibitor	E. Differentiating/ epigenetic modifier	0	6.7	1.2	0	0	0	2.8	6.8
EPZ031686	SMYD3 inhibitor	E. Differentiating/ epigenetic modifier	0	0.7	0	0	0	0.3	0.2	0
BAY-1436032	IDH1 R132H/R132C inhibitor	E. Differentiating/ epigenetic modifier	0	4.5	0	0	0	0	0	0
Goserelin	Gonadotropin releasing hormone superagonist	F. Hormone therapy	0	0	0	0	0	0	0	0
Raloxifene	Selective estrogen receptor modulator	F. Hormone therapy	0.4	3	0.1	-1.7	0.2	-1.7	-0.4	0.3
Letrozole	Aromatase inhibitor	F. Hormone therapy	-0.1	-0.1	-0.1	-0.1	-0.1	-0.1	-0.1	-0.1
Anastrozole	Aromatase inhibitor	F. Hormone therapy	0	0	0	0	0	0	0	0
Bicalutamide	Nonsteriodal antiandrogen	F. Hormone therapy	0	1.7	0	0	0.8	0	0.1	0
Aminoglutethimide	Anti-steroid, aromatase inhibitor	F. Hormone therapy	0	0	0	0	0	0	0	0
Clomifene	Selective estrogen receptor modulator	F. Hormone therapy	-1.35	0.15	0.85	-1.25	-0.25	0.35	1.35	0.65
Finasteride	type II 5-alpha reductase inhibitor	F. Hormone therapy	0	0	0	0	0	0	0	0
Flutamide	Nonsteroidal antiandrogen	F. Hormone therapy	-1	-0.5	-1	-1	-0.5	-0.9	-1	-1
Fulvestrant	Estrogen receptor antagonist	F. Hormone therapy	0	0	0	0	0	0	0	0
Megestrol acetate	Progestogen	F. Hormone therapy	-0.9	0.1	-0.9	-0.9	-0.9	-0.9	-0.9	-0.9
Tamoxifen	Estrogen receptor antagonist	F. Hormone therapy	-0.1	1.8	0.6	-3.8	-1.5	-3.8	-1.4	0
Nilutamide	Nonsteroidal antiandrogen	F. Hormone therapy	0	0.4	0	0	0	1.1	0	0
Exemestane	Aromatase inhibitor	F. Hormone therapy	-0.35	-0.35	-0.35	-0.35	-0.05	1.05	-0.35	-0.15
Abiraterone	P450 17alpha-hydroxylase-17,20-lyase inhibitor	F. Hormone therapy	-0.2	-0.2	-0.2	-0.2	-0.2	-0.2	-0.2	-0.2
Toremifene	selective estrogen receptor modulator	F. Hormone therapy	2.2	4.2	2.4	-2	-0.2	-2.5	0.8	0.7
Lasofoxifene	Selective estrogen receptor modulator	F. Hormone therapy	0	0	0	0	0	0	0	0
4-hydroxytamoxifen	Selective estrogen receptor modulator	F. Hormone therapy	1.6	2.4	2.8	-2.2	2.9	-5	-0.5	-1.1
Enzalutamide	AR antagonist	F. Hormone therapy	0.2	0.3	0	0	0.9	0.1	0	0
Orteronel	CYP17A1, androgen synth inhib.	F. Hormone therapy	0	0	0	0	0	0	0	0
Apalutamide	AR antagonist	F. Hormone therapy	0	0	0	0	0	0	0	0
ODM-201	AR antagonist	F. Hormone therapy	0	2.8	1.1	0	0.2	1.3	0	0
AT 101	Bcl-2 family inhibitor	G. Apoptotic modulator	-4.25	-16.55	-6.75	-4.25	-2.25	-1.35	-5.75	1.05
Navitoclax	Bcl-2/Bcl-xL inhibitor	G. Apoptotic modulator	-5.55	2.45	-9.55	-9.55	-9.55	-9.55	-9.55	-9.55
Sepantronium bromide	Survivin inhibitor	G. Apoptotic modulator	-2.8	16.3	-2.4	11.5	10.5	9.9	9.7	18.5
APR-246	p53 activator, thioredoxin reductase 1 inhibitor	G. Apoptotic modulator	-1.8	-1.8	-1.8	-1.8	-1.8	-1.8	-1.8	-1.8
PAC-1	procaspase-3 activator	G. Apoptotic modulator	-2.45	-2.45	-2.45	-2.45	0.35	-0.85	-0.95	0.95
AT-406	XIAP, cIAP1, cIAP2 inhibitor	G. Apoptotic modulator	6.75	-2.95	-0.75	-2.85	-2.95	-1.05	-2.95	-2.95
Venetoclax	Bcl-2-selective inhibitor	G. Apoptotic modulator	-3.4	0.2	-3.4	-3.4	-3.4	-3.4	-3.4	-3.4
Birinapant	IAPs, SMAC mimetic	G. Apoptotic modulator	3.4	-3.2	-1.6	-0.7	-4.6	-4.6	-4.6	-4.6
NVP-LCL161	IAPs, SMAC mimetic	G. Apoptotic modulator	7.75	-2.65	-3.25	-6.95	-4.75	-4.15	-6.25	-7.15
Selinexor	XPO1/CRM1 inhibitor	G. Apoptotic modulator	-7.45	-5.55	-8.65	-3.75	-8.85	-4.65	-7.85	1.65
Idasanutlin	p53-MDM2 inhibitor	G. Apoptotic modulator	-8.2	7.8	-11.6	-11.9	-11.9	-8.5	-11.9	10.8
WEHI-539	Bcl-XL inhibitor	G. Apoptotic modulator	-0.05	-0.05	-0.05	-0.05	-0.05	-0.05	-0.05	-0.05
AMG-232	MDM2 inhibitor	G. Apoptotic modulator	-7.85	0.85	-9.65	-9.65	-9.65	-9.65	-9.65	9.35
Sabutoclax	pan-Bcl-2 family inhibitor	G. Apoptotic modulator	-0.5	-13.1	-7.9	-4.3	4.5	14.1	-2.4	11.1
Verdinexor	XPO1/CRM1 inhibitor	G. Apoptotic modulator	-4.95	-3.85	-5.15	-6.85	-7.15	-5.05	-4.15	0.15
A-1210477	MCL-1 inhibitor	G. Apoptotic modulator	4.65	4.45	4.45	1.25	2.05	3.35	2.25	3.05
SAR405838	MDM2 inhibitor	G. Apoptotic modulator	-6.85	6.65	-9.95	-9.95	-9.95	-7.75	-9.95	5.95
A-1331852	Bcl-XL inhibitor	G. Apoptotic modulator	0	5.2	-1.5	-1.5	-1.5	-1.5	-1.5	-1.5
A-1155463	BCL-XL inhibitor	G. Apoptotic modulator	-0.75	11.35	-4.65	-5.35	-5.35	-4.85	-5.35	-5.15
NVP-CGM097	p53-MDM2 inhibitor	G. Apoptotic modulator	-3.7	1.8	-6.3	-7.6	-4.5	-6.2	-5.1	6.7
Necrostatin 2	Necroptosis inhibitor	G. Apoptotic modulator	0	0	0	0	0	0	0	0
Eltanexor	XPO1/CRM1 inhibitor	G. Apoptotic modulator	-11.1	-2.2	-8.8	-5.4	-9.4	-5.8	-6.6	-1.3
S-63845	MCL-1 inhibitor	G. Apoptotic modulator	-5.9	-0.4	-7.2	-3.8	-9.1	7.8	-9.1	-9.1
Lovastatin	HMG-CoA reductase inhibitor	H. Metabolic modifier	-0.25	-0.15	-0.25	-0.25	0.35	1.85	-0.25	1.55
Metformin	AMPK activator	H. Metabolic modifier	-0.05	-0.05	-0.05	-0.05	-0.05	-0.05	-0.05	-0.05
Simvastatin	HMG CoA reductase inhibitor	H. Metabolic modifier	-1.15	-0.15	-0.85	-1.05	-0.15	1.65	-1.15	3.35
Disulfiram(+CuCl2)	alcohol dehydrogenase inhibitor	H. Metabolic modifier	-2.05	-2.05	-2.05	-2.05	5.95	-2.05	-2.05	1.85
Methotrexate	Antimetabolite; Anti-folate agent	H. Metabolic modifier	-0.1	-0.1	-0.1	-0.1	-0.1	27.6	8.9	14.3
Pravastatin	HMG CoA reductase inhibitor	H. Metabolic modifier	0.8	0	0	0	0	0	0	0
Pemetrexed	Dihydrofolate reductase inhibitor	H. Metabolic modifier	0.6	0	0.1	0	0	24.5	6.6	7.4
Daporinad	NAMPT inhibitor	H. Metabolic modifier	-5.35	-7.45	-11.65	-10.65	5.15	10.75	-5.15	-4.45
Atorvastatin	HMG CoA reductase inhibitor	H. Metabolic modifier	-3.1	-1.6	-3.1	-2	1.3	2.7	-2.1	4.5
CPI-613	pyruvate dehydrogenase, alpha-ketoglutarate dehydrogenase inhibitor	H. Metabolic modifier	0	0	0	0	0	0	0	0
Pevonedistat	NAE inhibitor	H. Metabolic modifier	2.05	8.25	3.65	7.55	7.55	6.75	2.85	15.85
AVN944	IMPDH inhibitor	H. Metabolic modifier	0.35	2.75	5.05	-2.95	0.65	2.65	5.55	11.15
TH588	MTH1 inhibitor	H. Metabolic modifier	0	2.2	0	0	4.3	0	0	0.9
URB597	FAAH inhibitor	H. Metabolic modifier	-0.05	-0.05	-0.05	-0.05	-0.05	-0.05	-0.05	-0.05
Triapine	ribonucleotide reductase inhibitor	H. Metabolic modifier	-1.9	-1.7	0.9	-2.3	-2.3	-0.4	0.2	3
AZD3965	MCT1 inhibitor	H. Metabolic modifier	0	0	0.3	0	0	8	0	0
Erastin	VDAC inhibitor, induces ferroptosis	H. Metabolic modifier	-3.1	-4.9	-10.7	-9.4	1.3	-4.5	-10.7	0.1
RSL3	GPX4 inhibitor, induces ferroptosis	H. Metabolic modifier	0	0	0	0	0	0	0	0
SB 743921	Mitotic inhibitor. Eg5/KSP inhibitor	I. Kinesin inhibitor	0.5	-1.3	2	6.6	1.1	4.3	-2.5	0.9
GSK923295	CENP-E inhibitor	I. Kinesin inhibitor	-2.6	-3.6	-5.2	3.6	-0.4	9.3	-4.6	3.8
Filanesib	KSP/Eg5 inhibitor	I. Kinesin inhibitor	-1.8	3.5	4.8	10	16.8	6	-2	10.9
Litronesib	Eg5 inhibitor	I. Kinesin inhibitor	-3.9	2.3	3.9	6.8	17.4	12.5	-4.1	12.6
Celecoxib	Selective COX-2 inhibitor	J. NSAID	-0.15	-0.15	-0.15	-0.15	-0.15	-0.15	-0.15	-0.15
BIIB021	HSP90 inhibitor	K. HSP inhibitor	-3.2	0.7	-7	-3.9	-6.1	-1.6	-5.9	2.7
Luminespib	HSP90 inhibitor	K. HSP inhibitor	-8.55	2.15	-11.15	-9.95	-9.55	-4.05	-10.05	1.05
VER 155008	HSP70 inhibitor	K. HSP inhibitor	3.6	6.2	0.4	-0.6	-0.6	2.1	4.9	4.5
Ganetespib	HSP90 inhibitor	K. HSP inhibitor	-5.7	4.1	-9.9	-4.1	-7	-1.7	-8.4	0.2
CUDC-305	HSP90 inhibitor	K. HSP inhibitor	-1.25	2.05	-5.65	-0.25	-3.75	2.85	-2.35	5.15
Onalespib	HSP90 inhibitor	K. HSP inhibitor	-5.55	1.55	-8.45	-4.65	-6.95	0.65	-5.75	2.35
Sonidegib	Smothened (Hh) inhib	L. Hedgehog inhibitor	1.35	3.95	-0.05	-0.15	2.35	3.95	-0.15	0.05
Vismodegib	Smothened (Hh) inhibitor	L. Hedgehog inhibitor	0	0	0	0	0	0	0	0
Glasdegib	Smo inhibitor	L. Hedgehog inhibitor	0	0	0	0	0	0	0	0
Taladegib	Smothened (Hh) inhib	L. Hedgehog inhibitor	0.4	0	0	0	0	0	0	0
Saridegib	Smothened (Hh) inhib	L. Hedgehog inhibitor	-1.6	-1.6	-1.6	-1.6	-1.6	-1.6	-1.6	-1.1
Pilocarpine	Non-selective muscarinic receptor agonist	X. Other	0	1.5	0	0	0	0	0	0
Anagrelide	PDE-3, PLA2 inhibitor	X. Other	0	1.8	0	0	0	9.6	0	0
Miltefosine	Antimicrobial, inhibits PI3K/AKT	X. Other	-5.2	0.4	-4.4	-3.5	-3.6	0.3	-3.8	0.6
Mepacrine	Unclear. PLA2 inhibitor. NF-kB inhibitor, p53 activator	X. Other	-3.8	-9	-4.7	-5.3	-1.9	0.7	-8.6	-1.8
Deferoxamine	Iron chelator	X. Other	-1.65	-2.25	-0.45	-2.25	2.65	0.65	-1.35	1.55
Digoxin	Cardiac glycoside	X. Other	-7.45	2.55	-1.05	-4.85	-0.35	2.15	-4.15	-0.15
Itraconazole	antifungal, hedgehog signaling inhibitor	X. Other	-1.85	-0.45	-3.25	-3.25	-2.35	1.45	-3.25	-3.25
Tarenflurbil	Gamma-secretase inhibitor	X. Other	0	0	0	0	0	0	0	0
Plerixafor	CXCR4 antagonist	X. Other	0	0	0	0	0	0	0	0
Fingolimod	S1PR antagonist	X. Other	0.35	1.65	0.55	-0.15	1.15	2.65	0.35	0.45
Galiellalactone	STAT3-DNA interaction inhibitor	X. Other	-3.65	-1.35	-5.85	-6.55	-1.45	1.85	-0.75	0.35
PF-3845	FAAH inhibitor	X. Other	-1.05	-0.95	-1.05	-1.05	2.95	2.75	-1.05	-0.05
MK-0752	gamma-secretase/notch inhibitor	X. Other	0	0	0	0	0	0	0	0
Varespladib	Secretory phospholipase A2 inhibitor	X. Other	0	0	0	0	0	0	0	0
1-methyl-D-tryptophan	Indolamine 2,3-dioxygenase 1 and 2 inhibitor	X. Other	-1.55	-1.55	-0.95	-1.55	-1.55	-1.55	-1.55	-1.55
TRAM-34	intermediate-conductance Ca2+-activated K+ channel inh.	X. Other	0	0	0	0	0	0	0	0
Rigosertib	Ras-Raf interaction inhibitor, contaminated by microtubile depolymerizer...	X. Other	-3.95	3.95	7.05	5.45	11.05	8.35	-2.05	9.85
Cilengitide	alphaVbeta3 integrin inhibitor	X. Other	0.7	0	1	0	2.5	0	2	0
NVP-LGK974	PORCN inhibitor	X. Other	-2.1	-2.3	-2.3	-2.3	0.4	-2.3	-2.3	-1.8
NMS-873	p97/VCP inhibitor	X. Other	-5.45	1.85	-4.55	-5.15	7.35	1.55	-2.75	-0.15
Darapladib	lipoprotein-associated phospholipase A2 inhibitor	X. Other	-2.45	-3.25	-2.85	-3.05	-3.25	-3.25	-2.85	-3.25
ML323	USP1-UAF1 inhibitor	X. Other	-0.05	1.15	-0.05	-0.05	0.85	0.55	-0.05	1.05
GSK2830371	Wip1 inhibitor	X. Other	0	4.6	0	0	0	0	0	0
BCI	Dusp6 inhibitor	X. Other	-11.95	-4.95	-7.85	-5.85	-9.55	-0.65	-7.35	-3.65
MST-312	Telomerase inhibitor	X. Other	-1.65	2.55	-3.75	-1.05	-0.95	3.65	0.65	8.25
SH-4-54	STAT3 inhibitor	X. Other	-8.2	-5.2	-7.6	-8.3	-7	-6.3	-8	2.7
Marimastat	MMP-9, MMP-1, MMP-2, MMP-14, MMP-7 inhibitor	X. Other	-0.05	-0.05	-0.05	-0.05	-0.05	-0.05	-0.05	0.55
Omaveloxolone	Nrf2 activator	X. Other	-6.25	-0.05	-3.55	-1.75	-6.15	0.75	-1.95	2.85
BRD7116	Leukemic stem cell inhibitor	X. Other	1.5	0	-0.6	-0.6	-0.6	-0.5	-0.6	-0.6
Napabucasin	CSC inhibitor, STAT3 mediated	X. Other	-15	0.4	2.9	-3.5	-0.1	1.3	-2.4	7.8
TIC10	ERK & AKT inhibitor, TRAIL inducer	X. Other	-8.25	-5.35	-8.75	-10.05	-3.65	-4.25	-10.55	-1.85
NVP-SHP099	SHP2 inhibitor	X. Other	-2.45	1.75	-2.45	-2.45	-2.45	-2.45	-2.45	-2.45
Salinomycin	Ionophore	X. Other	-17.4	-16.9	-10.6	-21.7	-13.9	-4.7	-14.3	-5.5
E7820	Integrin alpha2 expression inhibitor	X. Other	-6.9	-3.3	-8.1	-8.8	-8.8	-8.8	-8.8	-3.5
JPH203	LAT1 inhibitor	X. Other	0	0	0.6	0	0	0	0	0
