# Supplementary material for: High-throughput ex vivo drug testing identifies potential drugs and drug combinations for NRAS-positive malignant melanoma
Source: Transl Oncol. 2021 Nov 24;15(1):101290. doi: 10.1016/j.tranon.2021.101290 (PMC8633005; doi:10.1016/j.tranon.2021.101290)
Supplement: Supplementary file 4 [file mmc4.xlsx]

## Sheet: FM-MEL-2 2D
ID	DRUG_NAME	EC50 (nM)	Min.Conc.tested in nM	Max.Conc.tested in nM	D1	D2	D3	D4	D5	GRAPH	DSS	Mechanism/Targets	Class.explained	High.phase/Approval.status	Solvent
FIMM003751	Trametinib	0.6	0	250	95.2	81.1	40.6	31	32.1		22.3	MEK1/2 inhibitor	B. Kinase inhibitor	Approved	DMSO
FIMM136392	Cobimetinib	5.7	0.1	1000	99.7	98.6	44.8	34.8	29.7		20.2	MEK1/2 inhibitor	B. Kinase inhibitor	Approved (US)	DMSO
FIMM003763	Nilotinib	868.6	1	10000	100.8	101.3	88.6	20.3	61.1		10.9	Abl inhibitor	B. Kinase inhibitor	Approved	DMSO
FIMM003708	Selumetinib	75.6	1	10000	97.2	102.4	51.5	36	30.4		19.7	MEK1/2 inhibitor	B. Kinase inhibitor	Investigational (Ph 3)	DMSO
FIMM023833	Quizartinib	95.7	0.1	1000	98.3	96.7	96	53.5	10.9		10.5	FLT3 inhibitor	B. Kinase inhibitor	Investigational (Ph 3)	DMSO
FIMM023832	Dactolisib	15.2	0.1	1000	100.7	102.6	78.1	41.8	45.1		13.5	mTOR/(PI3K) inhibitor	B. Kinase inhibitor	Investigational (Ph 2)	DMSO
FIMM100407	Binimetinib	40.3	0.1	1000	100.8	97	83.5	50.1	35.2		11	MEK1/2 inhibitor	B. Kinase inhibitor	Investigational (Ph 2)	DMSO
FIMM003739	AZD1775	377.7	1	10000	97.2	96.2	98.8	67.5	72.7		5.8	Wee1 inhibitor	B. Kinase inhibitor	Investigational (Ph 2)	DMSO
FIMM136472	KD025	55.7	0.5	5000	100.6	97.5	52.2	16.8	5.7		21.7	ROCK2 inhibitor	B. Kinase inhibitor	Investigational (Ph 2)	DMSO
FIMM136500	Prexasertib	850.7	1	10000	98.9	100.3	78.1	70.7	42.1		7.7	Chk1 inhibitor	B. Kinase inhibitor	Investigational (Ph 2)	DMSO
FIMM136493	Ulixertinib	126.6	1	10000	103	96.1	61.3	39.1	25.2		16.5	ERK inhibitor	B. Kinase inhibitor	Investigational (Ph 2)	DMSO
FIMM003743	AZD8055	60.6	1	10000	100.4	96.9	53.3	39.8	32.9		18.2	mTOR inhibitor	B. Kinase inhibitor	Investigational (Ph 1)	DMSO
FIMM100414	Omipalisib	5.5	0.1	1000	100.5	101.6	50.9	41.3	48.7		16.9	PI3K/mTOR inhibitor	B. Kinase inhibitor	Investigational (Ph 1)	DMSO
FIMM136494	LY3009120	59.3	1	10000	100.8	97.5	45.7	31.3	25.4		20.6	pan-RAF inhibitor	B. Kinase inhibitor	Investigational (Ph 1)	DMSO
FIMM133816	SCH772984	205.8	1	10000	100.3	97.9	65.7	27.6	9.3		17.7	ERK1 & 2 inhibitor	B. Kinase inhibitor	Probe	DMSO
FIMM133807	Rigosertib	44.2	1	10000	99.2	97.9	68.4	74.7	66		10.8	Ras-Raf interaction inhibitor	X. Other	Investigational (Ph 3)	DMSO

## Sheet: FM-MEL-2 3D
ID	DRUG_NAME	EC50 (nM)	Min.Conc.tested in nM	Max.Conc.tested in nM	D1	D2	D3	D4	D5	GRAPH	DSS	Mechanism/Targets	Class.explained	High.phase/Approval.status	Solvent
FIMM003751	Trametinib	0.5	0	250	102.9	84.2	34.2	31.7	31.1		23.3	MEK1/2 inhibitor	B. Kinase inhibitor	Approved	DMSO
FIMM136392	Cobimetinib	4	0.1	1000	102.6	110.1	29.2	33	28.3		21.8	MEK1/2 inhibitor	B. Kinase inhibitor	Approved (US)	DMSO
FIMM003763	Nilotinib	269.5	1	10000	92.2	102.4	94.2	12.9	61.9		16.7	Abl inhibitor	B. Kinase inhibitor	Approved	DMSO
FIMM003708	Selumetinib	71	1	10000	107	101.9	46.2	33.7	30.1		20.3	MEK1/2 inhibitor	B. Kinase inhibitor	Investigational (Ph 3)	DMSO
FIMM023833	Quizartinib	45.3	0.1	1000	98.5	95.3	86.2	32.7	5.5		14.5	FLT3 inhibitor	B. Kinase inhibitor	Investigational (Ph 3)	DMSO
FIMM023832	Dactolisib	12.1	0.1	1000	92.1	93.5	68.6	42.4	35.5		14.6	mTOR/(PI3K) inhibitor	B. Kinase inhibitor	Investigational (Ph 2)	DMSO
FIMM100407	Binimetinib	28.8	0.1	1000	106.2	109.2	83.6	40.8	31.5		12.9	MEK1/2 inhibitor	B. Kinase inhibitor	Investigational (Ph 2)	DMSO
FIMM003739	AZD1775	364.5	1	10000	94.8	91.5	84.7	72.4	77.8		4.5	Wee1 inhibitor	B. Kinase inhibitor	Investigational (Ph 2)	DMSO
FIMM136472	KD025	42.8	0.5	5000	89.6	107.4	42.4	7.5	4.5		24.2	ROCK2 inhibitor	B. Kinase inhibitor	Investigational (Ph 2)	DMSO
FIMM136500	Prexasertib	2031.1	1	10000	102	98	88.2	81	45.2		4.9	Chk1 inhibitor	B. Kinase inhibitor	Investigational (Ph 2)	DMSO
FIMM136493	Ulixertinib	76	1	10000	100.7	93.6	50.4	35.6	22.4		19.4	ERK inhibitor	B. Kinase inhibitor	Investigational (Ph 2)	DMSO
FIMM003743	AZD8055	54.1	1	10000	95.3	90	55	36.8	34.5		18.1	mTOR inhibitor	B. Kinase inhibitor	Investigational (Ph 1)	DMSO
FIMM100414	Omipalisib	4	0.1	1000	101.1	96.2	49.5	45.3	65		17.5	PI3K/mTOR inhibitor	B. Kinase inhibitor	Investigational (Ph 1)	DMSO
FIMM136494	LY3009120	59.8	1	10000	93.4	107.2	40.2	27.2	29.6		20.8	pan-RAF inhibitor	B. Kinase inhibitor	Investigational (Ph 1)	DMSO
FIMM133816	SCH772984	54.5	1	10000	100.6	88.8	34.1	21.4	5.7		25	ERK1 & 2 inhibitor	B. Kinase inhibitor	Probe	DMSO
FIMM133807	Rigosertib	109.6	1	10000	101.7	97.2	65	69.1	50.5		10.5	Ras-Raf interaction inhibitor	X. Other	Investigational (Ph 3)	DMSO

## Sheet: FM-MEL-3 2D
ID	DRUG_NAME	EC50 (nM)	Min.Conc.tested in nM	Max.Conc.tested in nM	D1	D2	D3	D4	D5	GRAPH	DSS	Mechanism/Targets	Class.explained	High.phase/Approval.status	Solvent
FIMM003751	Trametinib	0.8	0	250	96	71.8	31	13	5.7		27.6	MEK1/2 inhibitor	B. Kinase inhibitor	Approved	DMSO
FIMM136392	Cobimetinib	12.5	0.1	1000	103.3	101.4	47.6	28.4	5.6		20.7	MEK1/2 inhibitor	B. Kinase inhibitor	Approved (US)	DMSO
FIMM003763	Nilotinib	939.6	1	10000	99.4	94	100.3	44.1	40.6		9.5	Abl inhibitor	B. Kinase inhibitor	Approved	DMSO
FIMM003708	Selumetinib	78.9	1	10000	101.3	105.9	40.1	27.4	8.9		23.8	MEK1/2 inhibitor	B. Kinase inhibitor	Investigational (Ph 3)	DMSO
FIMM023833	Quizartinib	1000	0.1	1000	101.3	101.1	104.8	101.8	95.6		0	FLT3 inhibitor	B. Kinase inhibitor	Investigational (Ph 3)	DMSO
FIMM023832	Dactolisib	22.6	0.1	1000	102.6	100.7	84.3	36.4	32.8		13.7	mTOR/(PI3K) inhibitor	B. Kinase inhibitor	Investigational (Ph 2)	DMSO
FIMM100407	Binimetinib	7.2	0.1	1000	104.5	99.8	51.2	37	25.9		19.5	MEK1/2 inhibitor	B. Kinase inhibitor	Investigational (Ph 2)	DMSO
FIMM003739	AZD1775	241.8	1	10000	107.3	100.5	87.8	33.1	29.1		14	Wee1 inhibitor	B. Kinase inhibitor	Investigational (Ph 2)	DMSO
FIMM136472	KD025	5000	0.5	5000	100.9	98.9	98.1	95.4	88.9		0	ROCK2 inhibitor	B. Kinase inhibitor	Investigational (Ph 2)	DMSO
FIMM136500	Prexasertib	52	1	10000	100.8	102.2	37.1	31	26.4		21.1	Chk1 inhibitor	B. Kinase inhibitor	Investigational (Ph 2)	DMSO
FIMM136493	Ulixertinib	278.8	1	10000	103.7	102.2	64.1	32.7	5.4		17	ERK inhibitor	B. Kinase inhibitor	Investigational (Ph 2)	DMSO
FIMM003743	AZD8055	72.8	1	10000	104.1	98	50.2	24.2	22.8		20.3	mTOR inhibitor	B. Kinase inhibitor	Investigational (Ph 1)	DMSO
FIMM100414	Omipalisib	7.3	0.1	1000	104.7	101.8	36.4	18.1	9.4		24.1	PI3K/mTOR inhibitor	B. Kinase inhibitor	Investigational (Ph 1)	DMSO
FIMM136494	LY3009120	83.3	1	10000	102.1	99.4	42.6	6.1	1.7		24.5	pan-RAF inhibitor	B. Kinase inhibitor	Investigational (Ph 1)	DMSO
FIMM133816	SCH772984	97.1	1	10000	103.9	95.7	46.4	19.3	3.6		22.5	ERK1 & 2 inhibitor	B. Kinase inhibitor	Probe	DMSO
FIMM133807	Rigosertib	42	1	10000	106.4	100.5	59.4	56.5	57.9		13.2	Ras-Raf interaction inhibitor	X. Other	Investigational (Ph 3)	DMSO

## Sheet: FM-MEL-3 3D
ID	DRUG_NAME	EC50 (nM)	Min.Conc.tested in nM	Max.Conc.tested in nM	D1	D2	D3	D4	D5	GRAPH	DSS	Mechanism/Targets	Class.explained	High.phase/Approval.status	Solvent
FIMM003751	Trametinib	0.2	0	250	71.6	45.8	22.4	7.3	0.8		34.6	MEK1/2 inhibitor	B. Kinase inhibitor	Approved	DMSO
FIMM136392	Cobimetinib	6.2	0.1	1000	104.1	104.7	23.3	11.3	1.3		26.6	MEK1/2 inhibitor	B. Kinase inhibitor	Approved (US)	DMSO
FIMM003763	Nilotinib	266.4	1	10000	96.3	97.5	88.2	25.8	42.9		15.1	Abl inhibitor	B. Kinase inhibitor	Approved	DMSO
FIMM003708	Selumetinib	56.4	1	10000	101	99.2	21.9	15.8	1		27.1	MEK1/2 inhibitor	B. Kinase inhibitor	Investigational (Ph 3)	DMSO
FIMM023833	Quizartinib	1000	0.1	1000	108.5	97	111.6	102.6	91.4		0	FLT3 inhibitor	B. Kinase inhibitor	Investigational (Ph 3)	DMSO
FIMM023832	Dactolisib	7.4	0.1	1000	97.7	97	44.3	12	13.5		22.9	mTOR/(PI3K) inhibitor	B. Kinase inhibitor	Investigational (Ph 2)	DMSO
FIMM100407	Binimetinib	10.1	0.1	1000	102.1	102.3	49.7	25.6	11.1		21.1	MEK1/2 inhibitor	B. Kinase inhibitor	Investigational (Ph 2)	DMSO
FIMM003739	AZD1775	257.1	1	10000	91.4	109.8	81.4	27.4	22		15.6	Wee1 inhibitor	B. Kinase inhibitor	Investigational (Ph 2)	DMSO
FIMM136472	KD025	439.5	0.5	5000	98.5	99.2	96.1	75.7	62.6		4.5	ROCK2 inhibitor	B. Kinase inhibitor	Investigational (Ph 2)	DMSO
FIMM136500	Prexasertib	48.7	1	10000	105.3	94.1	29.3	21	13.9		25.6	Chk1 inhibitor	B. Kinase inhibitor	Investigational (Ph 2)	DMSO
FIMM136493	Ulixertinib	83.1	1	10000	97.5	110.4	38.4	13.4	0.2		25.2	ERK inhibitor	B. Kinase inhibitor	Investigational (Ph 2)	DMSO
FIMM003743	AZD8055	50.7	1	10000	94.8	97	24.9	11.6	6.7		26.2	mTOR inhibitor	B. Kinase inhibitor	Investigational (Ph 1)	DMSO
FIMM100414	Omipalisib	5.2	0.1	1000	99	110.7	16.2	6.9	5.3		27.3	PI3K/mTOR inhibitor	B. Kinase inhibitor	Investigational (Ph 1)	DMSO
FIMM136494	LY3009120	64.9	1	10000	98.8	105.5	25.1	0.5	0.2		26.6	pan-RAF inhibitor	B. Kinase inhibitor	Investigational (Ph 1)	DMSO
FIMM133816	SCH772984	69	1	10000	96.6	105.5	28.1	5.1	0.2		26.2	ERK1 & 2 inhibitor	B. Kinase inhibitor	Probe	DMSO
FIMM133807	Rigosertib	39.2	1	10000	91.4	102.7	47.1	51	51.3		16.9	Ras-Raf interaction inhibitor	X. Other	Investigational (Ph 3)	DMSO

## Sheet: FM-MEL-6 2D
ID	DRUG_NAME	EC50 (nM)	Min.Conc.tested in nM	Max.Conc.tested in nM	D1	D2	D3	D4	D5	GRAPH	DSS	Mechanism/Targets	Class.explained	High.phase/Approval.status	Solvent
FIMM003751	Trametinib	1.3	0	250	99.3	94.4	55.9	39.8	39.8		17.1	MEK1/2 inhibitor	B. Kinase inhibitor	Approved	DMSO
FIMM136392	Cobimetinib	28.1	0.1	1000	105.2	101.5	81.8	55	40.5		10.4	MEK1/2 inhibitor	B. Kinase inhibitor	Approved (US)	DMSO
FIMM003763	Nilotinib	10000	1	10000	94.8	100.7	97.8	87	95.4		0	Abl inhibitor	B. Kinase inhibitor	Approved	DMSO
FIMM003708	Selumetinib	83.6	1	10000	104.2	98.4	57.7	47.4	35.7		16.3	MEK1/2 inhibitor	B. Kinase inhibitor	Investigational (Ph 3)	DMSO
FIMM023833	Quizartinib	1000	0.1	1000	102.5	100.7	105	102.5	105.9		0	FLT3 inhibitor	B. Kinase inhibitor	Investigational (Ph 3)	DMSO
FIMM023832	Dactolisib	26.9	0.1	1000	103	100.2	92.6	63.3	60.9		7.4	mTOR/(PI3K) inhibitor	B. Kinase inhibitor	Investigational (Ph 2)	DMSO
FIMM100407	Binimetinib	34.3	0.1	1000	102.2	103.1	85.7	57.5	42.7		9.4	MEK1/2 inhibitor	B. Kinase inhibitor	Investigational (Ph 2)	DMSO
FIMM003739	AZD1775	1801.3	1	10000	102.9	99.8	100.7	92.7	73.8		1.7	Wee1 inhibitor	B. Kinase inhibitor	Investigational (Ph 2)	DMSO
FIMM136472	KD025	5000	0.5	5000	97.6	101.5	99.5	100.5	99.5		0	ROCK2 inhibitor	B. Kinase inhibitor	Investigational (Ph 2)	DMSO
FIMM136500	Prexasertib	136.6	1	10000	103.9	103.1	84.8	71	79.3		6.4	Chk1 inhibitor	B. Kinase inhibitor	Investigational (Ph 2)	DMSO
FIMM136493	Ulixertinib	235.9	1	10000	98.2	98.7	92.6	59.8	63.3		8.1	ERK inhibitor	B. Kinase inhibitor	Investigational (Ph 2)	DMSO
FIMM003743	AZD8055	94.2	1	10000	103.7	102.9	75.6	58.3	56		11.3	mTOR inhibitor	B. Kinase inhibitor	Investigational (Ph 1)	DMSO
FIMM100414	Omipalisib	5.5	0.1	1000	96.5	99.2	57.4	48.9	48.3		14.9	PI3K/mTOR inhibitor	B. Kinase inhibitor	Investigational (Ph 1)	DMSO
FIMM136494	LY3009120	186.7	1	10000	101.5	104.7	85.6	48.5	50.6		11.3	pan-RAF inhibitor	B. Kinase inhibitor	Investigational (Ph 1)	DMSO
FIMM133816	SCH772984	209.9	1	10000	102.1	100.6	87.1	47.7	48.8		11.2	ERK1 & 2 inhibitor	B. Kinase inhibitor	Probe	DMSO
FIMM133807	Rigosertib	56.2	1	10000	100.3	100.6	73.7	68.9	68.7		8.6	Ras-Raf interaction inhibitor	X. Other	Investigational (Ph 3)	DMSO

## Sheet: FM-MEL-6 3D
ID	DRUG_NAME	EC50 (nM)	Min.Conc.tested in nM	Max.Conc.tested in nM	D1	D2	D3	D4	D5	GRAPH	DSS	Mechanism/Targets	Class.explained	High.phase/Approval.status	Solvent
FIMM003751	Trametinib	0.5	0	250	88.7	75.5	38.7	25	28		24	MEK1/2 inhibitor	B. Kinase inhibitor	Approved	DMSO
FIMM136392	Cobimetinib	8.1	0.1	1000	93.3	111.9	52.1	34.4	24.7		19.5	MEK1/2 inhibitor	B. Kinase inhibitor	Approved (US)	DMSO
FIMM003763	Nilotinib	10000	1	10000	101.1	105.2	105	103.1	116.5		0	Abl inhibitor	B. Kinase inhibitor	Approved	DMSO
FIMM003708	Selumetinib	56.1	1	10000	97.7	113.4	35	32	23.6		21.9	MEK1/2 inhibitor	B. Kinase inhibitor	Investigational (Ph 3)	DMSO
FIMM023833	Quizartinib	1000	0.1	1000	115.2	110.8	96.6	96.5	128.7		0	FLT3 inhibitor	B. Kinase inhibitor	Investigational (Ph 3)	DMSO
FIMM023832	Dactolisib	13.1	0.1	1000	90.9	101.9	80.1	56.9	61.3		10.1	mTOR/(PI3K) inhibitor	B. Kinase inhibitor	Investigational (Ph 2)	DMSO
FIMM100407	Binimetinib	15.7	0.1	1000	100.3	101.4	67.5	37.5	27.3		15.7	MEK1/2 inhibitor	B. Kinase inhibitor	Investigational (Ph 2)	DMSO
FIMM003739	AZD1775	10000	1	10000	108.4	117	120.4	89.6	92.4		0	Wee1 inhibitor	B. Kinase inhibitor	Investigational (Ph 2)	DMSO
FIMM136472	KD025	5000	0.5	5000	101.9	107	97	95.3	97.3		0	ROCK2 inhibitor	B. Kinase inhibitor	Investigational (Ph 2)	DMSO
FIMM136500	Prexasertib	6573	1	10000	100.7	98.4	94.6	94.2	78.1		0.8	Chk1 inhibitor	B. Kinase inhibitor	Investigational (Ph 2)	DMSO
FIMM136493	Ulixertinib	125.3	1	10000	107.1	106	72	38.5	37.6		15.3	ERK inhibitor	B. Kinase inhibitor	Investigational (Ph 2)	DMSO
FIMM003743	AZD8055	66.2	1	10000	108.9	98.8	65.7	56.1	57.1		13.4	mTOR inhibitor	B. Kinase inhibitor	Investigational (Ph 1)	DMSO
FIMM100414	Omipalisib	4.4	0.1	1000	115.6	95.6	46.4	52	37.2		19	PI3K/mTOR inhibitor	B. Kinase inhibitor	Investigational (Ph 1)	DMSO
FIMM136494	LY3009120	97.3	1	10000	121.4	99.4	64.8	32.6	44.8		16.9	pan-RAF inhibitor	B. Kinase inhibitor	Investigational (Ph 1)	DMSO
FIMM133816	SCH772984	120	1	10000	108.2	118.6	71.7	30.6	36.2		17.2	ERK1 & 2 inhibitor	B. Kinase inhibitor	Probe	DMSO
FIMM133807	Rigosertib	1541	1	10000	98.6	104	88.5	88.5	80.7		1.3	Ras-Raf interaction inhibitor	X. Other	Investigational (Ph 3)	DMSO
