# Supplementary material for: High-throughput ex vivo drug testing identifies potential drugs and drug combinations for NRAS-positive malignant melanoma
Source: Transl Oncol. 2021 Nov 24;15(1):101290. doi: 10.1016/j.tranon.2021.101290 (PMC8633005; doi:10.1016/j.tranon.2021.101290)
Supplement: Supplementary file 5 [file mmc5.xlsx]

## Sheet: Table S3
Supplemental Table S3. Synergy scores for each drug combination tested with FM-MEL PDCs and cell lines
Drug 1	Drug 2	FM-MEL-2	FM-MEL-3	FM-MEL-6	WM852	Bowes
Cobimetinib	Ponatinib	6.21	16.14	5.57	8.13	9.56
Cobimetinib	Nilotinib	3.51	7.45	7.95	8.72	7.95
Cobimetinib	Pictilisib	3.01	10.14	4.22	10.7	5.57
Cobimetinib	Gedatolisib	-2.48	4.8	-5.03	4.55	4.14
Cobimetinib	Ganetespib	-6.94	8.27	-1.57	-11.17	1.56
Cobimetinib	Ulixertinib	-4.41	2.86	-3.1	-0.75	9.31
Cobimetinib	SCH772984	-4.96	4.07	-5.77	1.35	9.05
Cobimetinib	LY3009120	-4.46	8.62	-2.15	8.2	14.7
Cobimetinib	BI 2536	5.45	9.87	5.85	-6.11	1.57
Cobimetinib	Palbociclib	3.7	5.9	2.73	-3.73	2.19
